# Supplementary material for: cis-Bis{1-[(4-nitro­phen­yl)diazen­yl]-2-naphtholato}dipyridine­nickel(II)
Source: Acta Crystallogr Sect E Struct Rep Online. 2008 Dec 6;65(Pt 1):m20–1. doi: 10.1107/S1600536808040476 (PMC2967869; doi:10.1107/S1600536808040476)
Supplement: Supplementary file 1 [file e-65-00m20-sup1.cif]

##############################################################################
###                                                                        ###
###        Electronic paper (Acta Crystallographica Section E)             ###
###                                                                        ###
##############################################################################
#                                                                            #
# This CIF contains the data in a paper accepted for publication in Acta     #
# Crystallographica Section E. It conforms to the requirements of Notes      #
# for Authors for Section E, and has been peer reviewed under the auspices   #
# of the IUCr Commission on Journals.                                        #
#                                                                            #
# Full details of the Crystallographic Information File format               #
# are given in the paper "The Crystallographic Information File (CIF):       #
# a New Standard Archive File for Crystallography" by S. R. Hall, F. H.      #
# Allen and I. D. Brown [Acta Cryst. (1991), A47, 655-685].                  #
#                                                                            #
# The current version of the core CIF dictionary is obtainable from          #
# ftp://ftp.iucr.org/pub/cif_core.dic. The current version number is 2.4.    #
#                                                                            #
# Software is freely available for graphical display of the structure(s) in  #
# this CIF.  For information consult the CIF home page http://www.iucr.org/  #
# cif/home.html                                                              #
#                                                                            #
# This file may be used for bona fide research purposes within the           #
# scientific community so long as proper attribution is given to the journal # 
# article from which it was obtained.                                        #
#                                                                            #
##############################################################################
                                             
data_global
_audit_creation_method     'WinGX routine CIF_UPDATE'
_audit_conform_dict_name     cif_core.dic
_audit_conform_dict_version     2.3
_journal_date_recd_electronic     2008-11-12
_journal_date_accepted     2008-12-01
_journal_name_full     'Acta Crystallographica, Section E'
_journal_year     2009
_journal_volume     65
_journal_issue      1
_journal_page_first     m20
_journal_page_last     m21
_journal_paper_category     QM
_journal_coeditor_code     WM2206
_publ_contact_author_name     'Lorenzo do Canto Visentin'
_publ_contact_author_address
;
Instituto de Quimica
Universidade Federal do Rio de Janeiro
Caixa Postal 68563
21949-900 Rio de Janeiro-RJ
Brazil
;
_publ_contact_author_email     'visentin72@yahoo.com.br'
_publ_contact_author_fax     '55-21-2562-7559'
_publ_contact_author_phone     '55-21-2562-7246'
_publ_section_title
;
<i>cis</i>-Bis{1-[(4-nitrophenyl)diazenyl]-2-naphtholato}dipyridinenickel(II)
;
_publ_section_title_footnote
;
 Dedicated to the memory of Professor Jairo Bordinh\~ao.
;
loop_
    _publ_author_name
    _publ_author_address
    'Lorenzo do Canto Visentin'
;
Instituto de Qu\'imica
Universidade Federal do Rio de Janeiro
Caixa Postal 68563
21949-900 Rio de Janeiro
RJ
Brazil
;
    'Carlos Alberto Lombardi Filgueiras'
;
Instituto de Qu\'imica
Universidade Federal do Rio de Janeiro
Caixa Postal 68563
21949-900 Rio de Janeiro
RJ
Brazil
;
    'Jairo Bordinh\~ao'
;
Instituto de Qu\'imica
Universidade Federal do Rio de Janeiro
Caixa Postal 68563
21949-900 Rio de Janeiro
RJ
Brazil
;
    'Leonardo da Cunha Ferreira'
;
Instituto de Qu\'imica
Universidade Federal do Rio de Janeiro
Caixa Postal 68563
21949-900 Rio de Janeiro
RJ
Brazil
;
data_I
_chemical_name_systematic
;
<i>cis</i>-Bis{1-[(4-nitrophenyl)diazenyl]-2-naphtholato}dipyridinenickel(II)
;
_chemical_name_common     'NiAZOnaphtholate'
_chemical_formula_moiety     'C42 H30 N8 Ni O6'
_chemical_formula_sum     'C42 H30 N8 Ni O6'
_chemical_formula_iupac     '[Ni (C16 H10 N3 O3)2 (C5 H5 N)2]'
_chemical_formula_weight     801.45
_chemical_melting_point     '473'
_symmetry_cell_setting     monoclinic
_symmetry_space_group_name_H-M     'P 21/c'
_symmetry_space_group_name_Hall     '-P 2ybc'
loop_
    _symmetry_equiv_pos_as_xyz
    'x, y, z'
    '-x, y+1/2, -z+1/2'
    '-x, -y, -z'
    'x, -y-1/2, z-1/2'
_cell_length_a     11.719(2)
_cell_length_b     18.885(4)
_cell_length_c     16.922(3)
_cell_angle_alpha     90.00
_cell_angle_beta     93.04(3)
_cell_angle_gamma     90.00
_cell_volume     3740.0(13)
_cell_formula_units_Z     4
_cell_measurement_reflns_used     217
_cell_measurement_theta_min     1.0
_cell_measurement_theta_max     27.5
_cell_measurement_temperature     295(2)
_exptl_crystal_description     block
_exptl_crystal_colour     red
_exptl_crystal_size_max     0.37
_exptl_crystal_size_mid     0.18
_exptl_crystal_size_min     0.15
_exptl_crystal_density_diffrn     1.423
_exptl_crystal_density_method     'not measured'
_exptl_crystal_F_000     1656
_exptl_absorpt_coefficient_mu     0.580
_exptl_absorpt_correction_type     multi-scan
_exptl_absorpt_process_details     '(SADABS; Sheldrick, 2004)'
_exptl_absorpt_correction_T_min     0.8140
_exptl_absorpt_correction_T_max     0.9180
_exptl_special_details
;
Least-squares planes (<i>x</i>,<i>y</i>,<i>z</i> in crystal coordinates) and
deviations from them (* indicates atom used to define plane)
5.9841 (0.0107) <i>x</i> + 0.5948 (0.0176) <i>y</i> + 14.0605 (0.0119) <i>z</i>
= 4.0378 (0.0057)
* 0.0370 (0.0010) N1 * -0.0652 (0.0015) N2 * 0.0496 (0.0015) C1 * -0.0087
(0.0015) C2 * -0.0127 (0.0010) O1
Rms deviation of fitted atoms = 0.0408
- 0.4462 (0.0069) <i>x</i> + 8.8584 (0.0115) <i>y</i> + 14.9440 (0.0093)
<i>z</i> = 1.2966 (0.0053)
Angle to previous plane (with approximate e.s.d.) = 41.11 (0.07)
* 0.0666 (0.0009) O1 * -0.0633 (0.0009) N1 * 0.0616 (0.0008) O4 * -0.0623
(0.0009) N8 * -0.0026 (0.0008) Ni1
Rms deviation of fitted atoms = 0.0568
6.2807 (0.0104) <i>x</i> - 6.1779 (0.0201) <i>y</i> + 12.6704 (0.0108) <i>z</i>
= 5.5919 (0.0111)
Angle to previous plane (with approximate e.s.d.) = 59.14 (0.06)
* -0.0118 (0.0011) O4 * 0.0423 (0.0016) C18 * -0.0623 (0.0015) C17 * 0.0507
(0.0015) N5 * -0.0189 (0.0010) N4
Rms deviation of fitted atoms = 0.0418
- 0.0859 (0.0070) <i>x</i> + 16.1355 (0.0106) <i>y</i> - 8.7731 (0.0106)
<i>z</i> = 1.4081 (0.0053)
Angle to previous plane (with approximate e.s.d.) = 46.54 (0.09)
* 0.0058 (0.0009) O4 * 0.0056 (0.0010) N4 * 0.0063 (0.0009) O1 * 0.0060
(0.0009) N7 * -0.0236 (0.0008) Ni1
Rms deviation of fitted atoms = 0.0118
6.5874 (0.0126) <i>x</i> + 14.2991 (0.0164) <i>y</i> - 6.1291 (0.0186) <i>z</i>
= 6.0049 (0.0088)
Angle to previous plane (with approximate e.s.d.) = 35.34 (0.09)
* 0.0044 (0.0017) N7 * -0.0069 (0.0020) C33 * 0.0029 (0.0023) C34 * 0.0033
(0.0025) C35 * -0.0056 (0.0023) C36 * 0.0019 (0.0019) C37
Rms deviation of fitted atoms = 0.0045
6.8092 (0.0117) <i>x</i> - 4.2913 (0.0191) <i>y</i> - 13.7284 (0.0134) <i>z</i>
= 3.6963 (0.0099)
Angle to previous plane (with approximate e.s.d.) = 65.50 (0.09)
* 0.0087 (0.0016) N8 * -0.0004 (0.0019) C38 * -0.0074 (0.0021) C39 * 0.0071
(0.0020) C40 * 0.0011 (0.0019) C41 * -0.0092 (0.0018) C42
Rms deviation of fitted atoms = 0.0067
7.6103 (0.0099) <i>x</i> - 1.0403 (0.0194) <i>y</i> + 12.2331 (0.0135) <i>z</i>
= 7.5132 (0.0060)
Angle to previous plane (with approximate e.s.d.) = 78.29 (0.07)
* -0.0081 (0.0017) C27 * 0.0104 (0.0018) C28 * -0.0020 (0.0018) C29 * -0.0088
(0.0018) C30 * 0.0109 (0.0019) C31 * -0.0025 (0.0019) C32
Rms deviation of fitted atoms = 0.0079
6.0882 (0.0095) <i>x</i> - 3.0287 (0.0105) <i>y</i> + 13.7154 (0.0112) <i>z</i>
= 6.1985 (0.0098)
Angle to previous plane (with approximate e.s.d.) = 10.66 (0.13)
* 0.0072 (0.0020) C17 * -0.1226 (0.0020) C18 * 0.0188 (0.0022) C19 * 0.0637
(0.0024) C20 * 0.0353 (0.0026) C21 * -0.0368 (0.0028) C22 * -0.0666 (0.0033)
C23 * -0.0092 (0.0031) C24 * 0.0452 (0.0026) C25 * 0.0652 (0.0024) C26
Rms deviation of fitted atoms = 0.0574
6.0989 (0.0089) <i>x</i> - 1.3127 (0.0101) <i>y</i> + 13.9139 (0.0107) <i>z</i>
= 3.6881 (0.0050)
Angle to previous plane (with approximate e.s.d.) = 5.25 (0.11)
* -0.0019 (0.0019) C1 * 0.0685 (0.0019) C2 * -0.0202 (0.0021) C3 * -0.0339
(0.0022) C4 * -0.0136 (0.0024) C5 * 0.0221 (0.0025) C6 * 0.0381 (0.0028) C7 *
-0.0039 (0.0027) C8 * -0.0255 (0.0024) C9 * -0.0297 (0.0023) C10
Rms deviation of fitted atoms = 0.0315
7.6507 (0.0101) <i>x</i> - 0.7993 (0.0215) <i>y</i> + 12.1938 (0.0139) <i>z</i>
= 4.9408 (0.0114)
Angle to previous plane (with approximate e.s.d.) = 9.47 (0.13)
* 0.0100 (0.0017) C11 * -0.0050 (0.0019) C12 * -0.0055 (0.0021) C13 * 0.0110
(0.0019) C14 * -0.0058 (0.0018) C15 * -0.0048 (0.0018) C16
Rms deviation of fitted atoms = 0.0075
;
_diffrn_ambient_temperature     295(2)
_diffrn_radiation_type     MoK\a
_diffrn_radiation_wavelength     0.71073
_diffrn_radiation_source     'fine-focus sealed tube'
_diffrn_radiation_monochromator     graphite
_diffrn_measurement_device_type     'Nonius KappaCCD'
_diffrn_measurement_method     '\f and \w'
_diffrn_reflns_number     64998
_diffrn_reflns_av_R_equivalents     0.0759
_diffrn_reflns_av_sigmaI/netI     0.0325
_diffrn_reflns_theta_min     2.77
_diffrn_reflns_theta_max     25.00
_diffrn_reflns_theta_full     25.00
_diffrn_measured_fraction_theta_max     0.998
_diffrn_measured_fraction_theta_full     0.998
_diffrn_reflns_limit_h_min     -13
_diffrn_reflns_limit_h_max     13
_diffrn_reflns_limit_k_min     -22
_diffrn_reflns_limit_k_max     22
_diffrn_reflns_limit_l_min     -20
_diffrn_reflns_limit_l_max     20
_diffrn_standards_decay_%     0
_refine_special_details
;
Refinement of <i>F</i>^2^ against ALL reflections. The weighted <i>R</i>-factor
<i>wR</i> and goodness of fit <i>S</i> are based on <i>F</i>^2^, conventional
<i>R</i>-factors <i>R</i> are based on <i>F</i>, with <i>F</i> set to zero for
negative <i>F</i>^2^. The threshold expression of <i>F</i>^2^ >
\s(<i>F</i>^2^) is used only for calculating <i>R</i>-factors(gt) <i>etc</i>.
and is not relevant to the choice of reflections for refinement.
<i>R</i>-factors based on <i>F</i>^2^ are statistically about twice as large
as those based on <i>F</i>, and <i>R</i>- factors based on ALL data will be
even larger.
;
_reflns_number_total     6566
_reflns_number_gt     4859
_reflns_threshold_expression     I>2\s(I)
_refine_ls_structure_factor_coef     Fsqd
_refine_ls_matrix_type     full
_refine_ls_R_factor_all     0.0651
_refine_ls_R_factor_gt     0.0387
_refine_ls_wR_factor_gt     0.0806
_refine_ls_wR_factor_ref     0.0897
_refine_ls_goodness_of_fit_ref     1.048
_refine_ls_restrained_S_all     1.048
_refine_ls_number_reflns     6566
_refine_ls_number_parameters     514
_refine_ls_number_restraints     0
_refine_ls_hydrogen_treatment     constr
_refine_ls_weighting_scheme     calc
_refine_ls_weighting_details
            'w = 1/[\s^2^(Fo^2^)+(0.0357P)^2^+1.6025P] where P=(Fo^2^+2Fc^2^)/3'
_atom_sites_solution_hydrogens     geom
_atom_sites_solution_primary     direct
_atom_sites_solution_secondary     difmap
_refine_ls_shift/su_max     0.000
_refine_ls_shift/su_mean     0.000
_refine_diff_density_max     0.230
_refine_diff_density_min     -0.243
_refine_ls_extinction_method     none
_refine_ls_extinction_coef     ?
loop_
    _atom_type_symbol
    _atom_type_description
    _atom_type_scat_dispersion_real
    _atom_type_scat_dispersion_imag
    _atom_type_scat_source
    'Ni' 'Ni' 0.3390 1.1120
                         'International Tables Vol C Tables 4.2.6.8 and 6.1.1.4'
    'N' 'N' 0.0060 0.0030
                         'International Tables Vol C Tables 4.2.6.8 and 6.1.1.4'
    'C' 'C' 0.0030 0.0020
                         'International Tables Vol C Tables 4.2.6.8 and 6.1.1.4'
    'O' 'O' 0.0110 0.0060
                         'International Tables Vol C Tables 4.2.6.8 and 6.1.1.4'
    'H' 'H' 0.0000 0.0000
                         'International Tables Vol C Tables 4.2.6.8 and 6.1.1.4'
_computing_data_collection     'COLLECT (Nonius, 1998)'
_computing_cell_refinement     'PHICHI (Duisenberg et al., 2000)'
_computing_data_reduction     'EVALCCD (Duisenberg et al., 2003)'
_computing_structure_solution     'SHELXS97 (Sheldrick, 2008)'
_computing_structure_refinement     'SHELXL97 (Sheldrick, 2008)'
_computing_molecular_graphics     'ORTEP-3 for Windows (Farrugia, 1997)'
_computing_publication_material
                                'PLATON (Spek, 2003) and WinGX (Farrugia, 1999)'
loop_
    _atom_site_type_symbol
    _atom_site_label
    _atom_site_fract_x
    _atom_site_fract_y
    _atom_site_fract_z
    _atom_site_U_iso_or_equiv
    _atom_site_adp_type
    _atom_site_calc_flag
    _atom_site_refinement_flags
    _atom_site_occupancy
    _atom_site_disorder_assembly
    _atom_site_disorder_group
    Ni Ni1 0.73654(2) 0.112500(16) 0.041889(18) 0.03358(10) Uani d . 1 . .
    N N1 0.71063(15) 0.21142(10) -0.02158(11) 0.0336(4) Uani d . 1 . .
    N N2 0.63714(16) 0.25763(10) 0.00047(11) 0.0370(5) Uani d . 1 . .
    N N3 1.0357(2) 0.33257(17) -0.21680(16) 0.0701(8) Uani d . 1 . .
    N N4 0.75644(16) 0.17270(10) 0.14908(11) 0.0379(5) Uani d . 1 . .
    N N5 0.81962(17) 0.22968(11) 0.15104(12) 0.0401(5) Uani d . 1 . .
    N N6 0.4055(2) 0.16963(14) 0.36697(13) 0.0531(6) Uani d . 1 . .
    N N7 0.73012(17) 0.05551(10) -0.06623(12) 0.0406(5) Uani d . 1 . .
    N N8 0.74895(17) 0.01201(10) 0.09784(12) 0.0386(5) Uani d . 1 . .
    C C1 0.54975(19) 0.23983(13) 0.04658(13) 0.0358(5) Uani d . 1 . .
    C C2 0.51196(19) 0.16895(14) 0.06152(14) 0.0373(6) Uani d . 1 . .
    C C3 0.4060(2) 0.16159(16) 0.10089(15) 0.0471(6) Uani d . 1 . .
    H H3 0.3751 0.1166 0.1067 0.056 Uiso calc R 1 . .
    C C4 0.3506(2) 0.21795(17) 0.12949(16) 0.0543(8) Uani d . 1 . .
    H H4 0.2844 0.2103 0.1561 0.065 Uiso calc R 1 . .
    C C5 0.3901(2) 0.28914(16) 0.12038(15) 0.0480(7) Uani d . 1 . .
    C C6 0.3342(3) 0.3474(2) 0.15296(18) 0.0678(9) Uani d . 1 . .
    H H6 0.2696 0.3398 0.1815 0.081 Uiso calc R 1 . .
    C C7 0.3728(3) 0.4148(2) 0.1435(2) 0.0803(11) Uani d . 1 . .
    H H7 0.3356 0.4527 0.1662 0.096 Uiso calc R 1 . .
    C C8 0.4683(3) 0.42665(18) 0.0997(2) 0.0732(10) Uani d . 1 . .
    H H8 0.4937 0.4727 0.0920 0.088 Uiso calc R 1 . .
    C C9 0.5259(3) 0.37042(15) 0.06765(18) 0.0577(8) Uani d . 1 . .
    H H9 0.5904 0.3791 0.0394 0.069 Uiso calc R 1 . .
    C C10 0.4883(2) 0.30047(14) 0.07722(14) 0.0426(6) Uani d . 1 . .
    C C11 0.78929(19) 0.24392(12) -0.07322(13) 0.0340(5) Uani d . 1 . .
    C C12 0.8024(2) 0.31680(14) -0.07792(16) 0.0482(7) Uani d . 1 . .
    H H12 0.7574 0.3463 -0.0485 0.058 Uiso calc R 1 . .
    C C13 0.8815(3) 0.34579(15) -0.12567(17) 0.0575(8) Uani d . 1 . .
    H H13 0.8900 0.3947 -0.1287 0.069 Uiso calc R 1 . .
    C C14 0.9481(2) 0.30173(15) -0.16898(15) 0.0465(7) Uani d . 1 . .
    C C15 0.9355(2) 0.22981(14) -0.16720(15) 0.0451(6) Uani d . 1 . .
    H H15 0.9798 0.2009 -0.1978 0.054 Uiso calc R 1 . .
    C C16 0.8561(2) 0.20082(13) -0.11915(15) 0.0415(6) Uani d . 1 . .
    H H16 0.8470 0.1519 -0.1174 0.050 Uiso calc R 1 . .
    C C17 0.9075(2) 0.23637(13) 0.10183(14) 0.0413(6) Uani d . 1 . .
    C C18 0.9558(2) 0.17932(14) 0.05833(15) 0.0425(6) Uani d . 1 . .
    C C19 1.0637(2) 0.19248(16) 0.02366(17) 0.0532(7) Uani d . 1 . .
    H H19 1.1029 0.1548 0.0024 0.064 Uiso calc R 1 . .
    C C20 1.1091(2) 0.25816(18) 0.02127(18) 0.0605(8) Uani d . 1 . .
    H H20 1.1771 0.2647 -0.0037 0.073 Uiso calc R 1 . .
    C C21 1.0559(2) 0.31780(17) 0.05598(17) 0.0571(8) Uani d . 1 . .
    C C22 1.0988(3) 0.3870(2) 0.0470(2) 0.0810(11) Uani d . 1 . .
    H H22 1.1630 0.3941 0.0180 0.097 Uiso calc R 1 . .
    C C23 1.0472(4) 0.4438(2) 0.0802(3) 0.0974(14) Uani d . 1 . .
    H H23 1.0756 0.4892 0.0734 0.117 Uiso calc R 1 . .
    C C24 0.9519(4) 0.43321(19) 0.1244(3) 0.0902(12) Uani d . 1 . .
    H H24 0.9180 0.4717 0.1481 0.108 Uiso calc R 1 . .
    C C25 0.9069(3) 0.36590(16) 0.13346(19) 0.0663(9) Uani d . 1 . .
    H H25 0.8424 0.3598 0.1624 0.080 Uiso calc R 1 . .
    C C26 0.9579(2) 0.30722(15) 0.09933(16) 0.0495(7) Uani d . 1 . .
    C C27 0.6742(2) 0.17444(13) 0.20889(13) 0.0376(6) Uani d . 1 . .
    C C28 0.6336(2) 0.23743(13) 0.24103(15) 0.0418(6) Uani d . 1 . .
    H H28 0.6650 0.2805 0.2268 0.050 Uiso calc R 1 . .
    C C29 0.5478(2) 0.23611(14) 0.29330(15) 0.0449(6) Uani d . 1 . .
    H H29 0.5202 0.2781 0.3138 0.054 Uiso calc R 1 . .
    C C30 0.5028(2) 0.17145(14) 0.31523(14) 0.0416(6) Uani d . 1 . .
    C C31 0.5433(2) 0.10847(14) 0.28627(14) 0.0463(6) Uani d . 1 . .
    H H31 0.5140 0.0654 0.3026 0.056 Uiso calc R 1 . .
    C C32 0.6281(2) 0.11035(14) 0.23263(15) 0.0466(6) Uani d . 1 . .
    H H32 0.6547 0.0682 0.2120 0.056 Uiso calc R 1 . .
    C C33 0.6487(2) 0.06812(15) -0.12249(16) 0.0511(7) Uani d . 1 . .
    H H33 0.5897 0.0989 -0.1115 0.061 Uiso calc R 1 . .
    C C34 0.6486(3) 0.03716(19) -0.19646(19) 0.0736(10) Uani d . 1 . .
    H H34 0.5913 0.0475 -0.2349 0.088 Uiso calc R 1 . .
    C C35 0.7351(3) -0.0094(2) -0.2122(2) 0.0834(12) Uani d . 1 . .
    H H35 0.7370 -0.0310 -0.2615 0.100 Uiso calc R 1 . .
    C C36 0.8178(3) -0.02345(18) -0.1546(2) 0.0731(10) Uani d . 1 . .
    H H36 0.8763 -0.0552 -0.1639 0.088 Uiso calc R 1 . .
    C C37 0.8135(2) 0.00968(14) -0.08311(17) 0.0519(7) Uani d . 1 . .
    H H37 0.8707 0.0002 -0.0443 0.062 Uiso calc R 1 . .
    C C38 0.8368(2) -0.00533(14) 0.14751(16) 0.0485(7) Uani d . 1 . .
    H H38 0.8893 0.0297 0.1627 0.058 Uiso calc R 1 . .
    C C39 0.8535(3) -0.07288(16) 0.17741(18) 0.0595(8) Uani d . 1 . .
    H H39 0.9154 -0.0828 0.2123 0.071 Uiso calc R 1 . .
    C C40 0.7765(3) -0.12535(15) 0.15457(18) 0.0580(8) Uani d . 1 . .
    H H40 0.7864 -0.1715 0.1729 0.070 Uiso calc R 1 . .
    C C41 0.6855(2) -0.10789(14) 0.10441(17) 0.0512(7) Uani d . 1 . .
    H H41 0.6321 -0.1421 0.0884 0.061 Uiso calc R 1 . .
    C C42 0.6738(2) -0.03930(13) 0.07789(16) 0.0444(6) Uani d . 1 . .
    H H42 0.6107 -0.0280 0.0446 0.053 Uiso calc R 1 . .
    O O1 0.56484(13) 0.11301(9) 0.04110(10) 0.0399(4) Uani d . 1 . .
    O O2 1.0358(3) 0.39692(16) -0.22459(19) 0.1256(12) Uani d . 1 . .
    O O3 1.1043(2) 0.29343(15) -0.24720(15) 0.0888(8) Uani d . 1 . .
    O O4 0.90854(14) 0.11845(9) 0.04779(10) 0.0449(4) Uani d . 1 . .
    O O5 0.3680(2) 0.11152(12) 0.38569(14) 0.0799(7) Uani d . 1 . .
    O O6 0.36631(19) 0.22562(12) 0.38958(14) 0.0758(7) Uani d . 1 . .
loop_
    _atom_site_aniso_label
    _atom_site_aniso_U_11
    _atom_site_aniso_U_22
    _atom_site_aniso_U_33
    _atom_site_aniso_U_12
    _atom_site_aniso_U_13
    _atom_site_aniso_U_23
    Ni1 0.03349(16) 0.03100(16) 0.03668(17) -0.00179(13) 0.00593(12)
                                                                    -0.00190(14)
    N1 0.0334(10) 0.0355(11) 0.0326(11) -0.0007(9) 0.0084(8) -0.0021(9)
    N2 0.0360(11) 0.0394(12) 0.0358(11) 0.0018(9) 0.0035(9) -0.0009(9)
    N3 0.0730(18) 0.082(2) 0.0574(16) -0.0254(16) 0.0229(14) 0.0154(15)
    N4 0.0411(11) 0.0361(11) 0.0367(11) -0.0049(9) 0.0021(9) 0.0001(9)
    N5 0.0453(12) 0.0389(12) 0.0354(11) -0.0060(10) -0.0040(9) 0.0009(9)
    N6 0.0605(15) 0.0575(16) 0.0422(13) 0.0017(13) 0.0103(11) -0.0041(12)
    N7 0.0450(12) 0.0345(11) 0.0432(12) -0.0056(9) 0.0103(10) -0.0051(10)
    N8 0.0407(11) 0.0347(11) 0.0410(12) 0.0008(9) 0.0063(9) -0.0002(9)
    C1 0.0346(13) 0.0434(14) 0.0299(13) 0.0023(11) 0.0045(10) -0.0015(11)
    C2 0.0308(12) 0.0500(15) 0.0311(13) 0.0022(11) 0.0005(10) -0.0028(11)
    C3 0.0313(13) 0.0617(18) 0.0488(16) -0.0056(12) 0.0077(11) 0.0017(14)
    C4 0.0323(14) 0.089(2) 0.0428(16) 0.0034(14) 0.0072(12) -0.0034(15)
    C5 0.0369(14) 0.0677(19) 0.0392(15) 0.0134(13) 0.0006(11) -0.0089(13)
    C6 0.0507(18) 0.093(3) 0.060(2) 0.0191(18) 0.0077(15) -0.0226(19)
    C7 0.074(2) 0.084(3) 0.083(3) 0.032(2) 0.004(2) -0.036(2)
    C8 0.080(2) 0.057(2) 0.083(2) 0.0170(17) 0.0030(19) -0.0207(18)
    C9 0.0619(18) 0.0523(18) 0.0594(19) 0.0119(14) 0.0090(15) -0.0092(14)
    C10 0.0426(14) 0.0510(16) 0.0340(14) 0.0106(12) -0.0011(11) -0.0044(12)
    C11 0.0357(13) 0.0371(13) 0.0291(12) -0.0040(10) 0.0005(10) 0.0022(10)
    C12 0.0582(17) 0.0404(15) 0.0473(16) -0.0031(12) 0.0155(13) -0.0014(12)
    C13 0.072(2) 0.0411(16) 0.0603(19) -0.0136(14) 0.0173(15) 0.0090(14)
    C14 0.0456(15) 0.0587(18) 0.0358(14) -0.0105(13) 0.0074(12) 0.0098(13)
    C15 0.0435(15) 0.0518(17) 0.0413(15) 0.0018(12) 0.0131(12) 0.0049(12)
    C16 0.0430(14) 0.0362(14) 0.0464(15) -0.0019(11) 0.0128(12) 0.0032(12)
    C17 0.0412(14) 0.0465(15) 0.0353(14) -0.0087(12) -0.0053(11) 0.0041(12)
    C18 0.0353(13) 0.0508(17) 0.0409(14) -0.0035(12) -0.0032(11) 0.0084(12)
    C19 0.0363(14) 0.0658(19) 0.0575(18) -0.0043(13) 0.0024(13) 0.0042(15)
    C20 0.0383(15) 0.087(2) 0.0555(18) -0.0191(16) -0.0039(13) 0.0154(17)
    C21 0.0522(17) 0.066(2) 0.0515(17) -0.0233(15) -0.0131(14) 0.0154(15)
    C22 0.074(2) 0.080(3) 0.087(3) -0.040(2) -0.0172(19) 0.027(2)
    C23 0.117(4) 0.056(2) 0.116(4) -0.038(2) -0.020(3) 0.020(2)
    C24 0.114(3) 0.050(2) 0.104(3) -0.021(2) -0.008(3) -0.004(2)
    C25 0.081(2) 0.0481(18) 0.069(2) -0.0153(16) -0.0033(17) -0.0007(15)
    C26 0.0538(16) 0.0490(17) 0.0442(16) -0.0140(13) -0.0131(13) 0.0053(13)
    C27 0.0435(14) 0.0403(14) 0.0287(12) -0.0014(11) -0.0010(10) -0.0031(11)
    C28 0.0486(15) 0.0366(14) 0.0399(15) -0.0065(11) 0.0010(12) -0.0024(11)
    C29 0.0555(16) 0.0387(15) 0.0405(15) 0.0013(12) 0.0021(12) -0.0106(12)
    C30 0.0461(14) 0.0480(16) 0.0310(13) 0.0009(12) 0.0032(11) -0.0040(12)
    C31 0.0629(17) 0.0366(14) 0.0404(14) -0.0010(13) 0.0132(12) 0.0038(12)
    C32 0.0624(17) 0.0366(14) 0.0420(14) 0.0016(13) 0.0129(12) -0.0015(12)
    C33 0.0589(17) 0.0480(17) 0.0466(16) -0.0088(13) 0.0054(14) -0.0072(13)
    C34 0.080(2) 0.090(3) 0.0504(19) -0.027(2) -0.0005(17) -0.0147(18)
    C35 0.099(3) 0.091(3) 0.064(2) -0.031(2) 0.037(2) -0.042(2)
    C36 0.072(2) 0.069(2) 0.082(2) -0.0109(18) 0.037(2) -0.032(2)
    C37 0.0527(16) 0.0437(16) 0.0614(18) -0.0034(13) 0.0233(14) -0.0109(14)
    C38 0.0496(16) 0.0451(16) 0.0505(16) 0.0002(12) -0.0006(13) -0.0016(13)
    C39 0.0621(19) 0.0571(19) 0.0584(19) 0.0098(15) -0.0056(15) 0.0089(15)
    C40 0.074(2) 0.0377(16) 0.0638(19) 0.0050(14) 0.0153(16) 0.0099(14)
    C41 0.0599(17) 0.0389(15) 0.0557(17) -0.0084(13) 0.0102(14) 0.0021(13)
    C42 0.0449(15) 0.0391(15) 0.0495(16) -0.0038(12) 0.0060(12) 0.0010(12)
    O1 0.0348(9) 0.0402(9) 0.0453(10) -0.0050(8) 0.0083(7) -0.0032(8)
    O2 0.157(3) 0.083(2) 0.145(3) -0.0318(19) 0.088(2) 0.0334(19)
    O3 0.0725(16) 0.114(2) 0.0840(18) -0.0154(15) 0.0420(14) 0.0119(16)
    O4 0.0380(9) 0.0412(10) 0.0561(11) -0.0026(8) 0.0067(8) -0.0015(9)
    O5 0.0960(17) 0.0644(15) 0.0839(16) -0.0114(13) 0.0483(13) -0.0033(13)
    O6 0.0788(15) 0.0641(14) 0.0879(17) 0.0151(12) 0.0367(13) -0.0108(12)
_geom_special_details
;
All e.s.d.'s (except the e.s.d. in the dihedral angle between two l.s. planes)
are estimated using the full covariance matrix. The cell e.s.d.'s are taken
into account individually in the estimation of e.s.d.'s in distances, angles
and torsion angles; correlations between e.s.d.'s in cell parameters are only
used when they are defined by crystal symmetry. An approximate (isotropic)
treatment of cell e.s.d.'s is used for estimating e.s.d.'s involving l.s.
planes.
;
loop_
    _geom_bond_atom_site_label_1
    _geom_bond_atom_site_label_2
    _geom_bond_site_symmetry_2
    _geom_bond_distance
    _geom_bond_publ_flag
    Ni1 N1 . 2.168(2) Y
    Ni1 N4 . 2.143(2) Y
    Ni1 N7 . 2.121(2) Y
    Ni1 N8 . 2.122(2) Y
    Ni1 O1 . 2.0116(16) Y
    Ni1 O4 . 2.0161(17) Y
    N1 N2 . 1.295(3) ?
    N1 C11 . 1.441(3) ?
    N2 C1 . 1.362(3) ?
    N3 O2 . 1.222(4) ?
    N3 O3 . 1.225(4) ?
    N3 C14 . 1.462(3) ?
    N4 N5 . 1.306(3) ?
    N4 C27 . 1.434(3) ?
    N5 C17 . 1.364(3) ?
    N6 O5 . 1.230(3) ?
    N6 C30 . 1.474(3) ?
    N7 C33 . 1.333(3) ?
    N7 C37 . 1.348(3) ?
    N8 C38 . 1.335(3) ?
    N8 C42 . 1.341(3) ?
    C1 C2 . 1.437(3) ?
    C1 C10 . 1.462(3) ?
    C2 O1 . 1.281(3) ?
    C2 C3 . 1.447(3) ?
    C3 C4 . 1.350(4) ?
    C3 H3 . 0.9300 ?
    C4 C5 . 1.433(4) ?
    C4 H4 . 0.9300 ?
    C5 C6 . 1.409(4) ?
    C5 C10 . 1.412(4) ?
    C6 C7 . 1.363(5) ?
    C6 H6 . 0.9300 ?
    C7 H7 . 0.9300 ?
    C8 C9 . 1.384(4) ?
    C8 C7 . 1.393(5) ?
    C8 H8 . 0.9300 ?
    C9 C10 . 1.405(4) ?
    C9 H9 . 0.9300 ?
    C11 C12 . 1.388(3) ?
    C11 C16 . 1.394(3) ?
    C12 C13 . 1.375(4) ?
    C12 H12 . 0.9300 ?
    C13 C14 . 1.378(4) ?
    C13 H13 . 0.9300 ?
    C14 C15 . 1.367(4) ?
    C15 C16 . 1.382(3) ?
    C15 H15 . 0.9300 ?
    C16 H16 . 0.9300 ?
    C17 C18 . 1.438(4) ?
    C17 C26 . 1.464(3) ?
    C18 O4 . 1.284(3) ?
    C18 C19 . 1.443(3) ?
    C19 C20 . 1.351(4) ?
    C19 H19 . 0.9300 ?
    C20 C21 . 1.429(4) ?
    C20 H20 . 0.9300 ?
    C21 C26 . 1.409(4) ?
    C22 C23 . 1.366(5) ?
    C22 C21 . 1.412(4) ?
    C22 H22 . 0.9300 ?
    C23 C24 . 1.390(6) ?
    C23 H23 . 0.9300 ?
    C24 C25 . 1.388(4) ?
    C24 H24 . 0.9300 ?
    C25 C26 . 1.398(4) ?
    C25 H25 . 0.9300 ?
    C27 C32 . 1.394(3) ?
    C27 C28 . 1.402(3) ?
    C28 C29 . 1.374(3) ?
    C28 H28 . 0.9300 ?
    C29 C30 . 1.389(3) ?
    C29 H29 . 0.9300 ?
    C30 C31 . 1.380(3) ?
    C31 C32 . 1.381(3) ?
    C31 H31 . 0.9300 ?
    C32 H32 . 0.9300 ?
    C33 C34 . 1.381(4) ?
    C33 H33 . 0.9300 ?
    C34 C35 . 1.379(5) ?
    C34 H34 . 0.9300 ?
    C35 C36 . 1.363(5) ?
    C35 H35 . 0.9300 ?
    C36 C37 . 1.365(4) ?
    C36 H36 . 0.9300 ?
    C37 H37 . 0.9300 ?
    C38 C39 . 1.382(4) ?
    C38 H38 . 0.9300 ?
    C39 C40 . 1.381(4) ?
    C39 H39 . 0.9300 ?
    C40 C41 . 1.368(4) ?
    C40 H40 . 0.9300 ?
    C41 C42 . 1.375(4) ?
    C41 H41 . 0.9300 ?
    C42 H42 . 0.9300 ?
    O6 N6 . 1.222(3) ?
loop_
    _geom_angle_atom_site_label_1
    _geom_angle_atom_site_label_2
    _geom_angle_atom_site_label_3
    _geom_angle_site_symmetry_1
    _geom_angle_site_symmetry_3
    _geom_angle
    _geom_angle_publ_flag
    N1 N2 C1 . . 122.0(2) ?
    N2 C1 C2 . . 125.4(2) ?
    N2 C1 C10 . . 114.1(2) ?
    N2 N1 C11 . . 110.14(18) ?
    N2 N1 Ni1 . . 121.05(14) ?
    N4 Ni1 N1 . . 88.18(7) ?
    N4 N5 C17 . . 120.4(2) ?
    N5 N4 C27 . . 111.37(19) ?
    N5 N4 Ni1 . . 119.66(15) ?
    N5 C17 C18 . . 125.0(2) ?
    N5 C17 C26 . . 114.9(2) ?
    N7 Ni1 N1 . . 90.70(8) ?
    N7 Ni1 N4 . . 175.45(7) ?
    N7 Ni1 N8 . . 85.96(8) ?
    N7 C37 C36 . . 122.9(3) ?
    N7 C37 H37 . . 118.5 ?
    N7 C33 C34 . . 122.5(3) ?
    N7 C33 H33 . . 118.7 ?
    N8 C42 C41 . . 123.1(3) ?
    N8 C42 H42 . . 118.5 ?
    N8 C38 C39 . . 123.1(3) ?
    N8 C38 H38 . . 118.5 ?
    N8 Ni1 N1 . . 174.80(8) ?
    N8 Ni1 N4 . . 95.45(8) ?
    O1 Ni1 N4 . . 93.84(7) ?
    O1 Ni1 O4 . . 175.75(7) ?
    O1 Ni1 N7 . . 90.40(8) ?
    O1 Ni1 N8 . . 92.99(7) ?
    O1 Ni1 N1 . . 83.04(7) ?
    O1 C2 C1 . . 124.2(2) ?
    O1 C2 C3 . . 119.0(2) ?
    O2 N3 O3 . . 123.4(3) ?
    O2 N3 C14 . . 117.4(3) ?
    O3 N3 C14 . . 119.2(3) ?
    O4 Ni1 N4 . . 82.23(8) ?
    O4 Ni1 N7 . . 93.47(8) ?
    O4 Ni1 N8 . . 89.03(7) ?
    O4 Ni1 N1 . . 95.16(7) ?
    O4 C18 C17 . . 124.3(2) ?
    O4 C18 C19 . . 118.6(2) ?
    O5 N6 C30 . . 118.2(2) ?
    O6 N6 O5 . . 123.1(2) ?
    O6 N6 C30 . . 118.8(2) ?
    C11 N1 Ni1 . . 126.17(14) ?
    C27 N4 Ni1 . . 124.23(15) ?
    C9 C8 C7 . . 120.5(3) ?
    C9 C8 H8 . . 119.7 ?
    C7 C8 H8 . . 119.7 ?
    C23 C22 C21 . . 120.9(4) ?
    C23 C22 H22 . . 119.5 ?
    C21 C22 H22 . . 119.5 ?
    C22 C23 C24 . . 119.7(3) ?
    C22 C23 H23 . . 120.2 ?
    C24 C23 H23 . . 120.2 ?
    C25 C24 C23 . . 120.8(4) ?
    C25 C24 H24 . . 119.6 ?
    C23 C24 H24 . . 119.6 ?
    C24 C25 C26 . . 120.4(3) ?
    C24 C25 H25 . . 119.8 ?
    C26 C25 H25 . . 119.8 ?
    C33 N7 C37 . . 117.6(2) ?
    C33 N7 Ni1 . . 121.11(17) ?
    C37 N7 Ni1 . . 121.06(19) ?
    C38 N8 C42 . . 117.1(2) ?
    C38 N8 Ni1 . . 122.17(17) ?
    C42 N8 Ni1 . . 120.36(17) ?
    C2 C1 C10 . . 120.4(2) ?
    C1 C2 C3 . . 116.8(2) ?
    C4 C3 C2 . . 122.0(3) ?
    C4 C3 H3 . . 119.0 ?
    C2 C3 H3 . . 119.0 ?
    C3 C4 C5 . . 122.5(2) ?
    C3 C4 H4 . . 118.7 ?
    C5 C4 H4 . . 118.7 ?
    C6 C5 C10 . . 119.5(3) ?
    C6 C5 C4 . . 122.1(3) ?
    C10 C5 C4 . . 118.3(2) ?
    C7 C6 C5 . . 121.3(3) ?
    C7 C6 H6 . . 119.3 ?
    C5 C6 H6 . . 119.3 ?
    C6 C7 C8 . . 119.5(3) ?
    C6 C7 H7 . . 120.2 ?
    C8 C7 H7 . . 120.2 ?
    C8 C9 C10 . . 120.9(3) ?
    C8 C9 H9 . . 119.5 ?
    C10 C9 H9 . . 119.5 ?
    C9 C10 C5 . . 118.1(2) ?
    C9 C10 C1 . . 122.2(2) ?
    C5 C10 C1 . . 119.7(2) ?
    C12 C11 C16 . . 118.7(2) ?
    C12 C11 N1 . . 122.3(2) ?
    C16 C11 N1 . . 119.0(2) ?
    C13 C12 C11 . . 120.6(3) ?
    C13 C12 H12 . . 119.7 ?
    C11 C12 H12 . . 119.7 ?
    C12 C13 C14 . . 119.4(3) ?
    C12 C13 H13 . . 120.3 ?
    C14 C13 H13 . . 120.3 ?
    C15 C14 C13 . . 121.6(2) ?
    C15 C14 N3 . . 119.2(3) ?
    C13 C14 N3 . . 119.2(3) ?
    C14 C15 C16 . . 118.9(2) ?
    C14 C15 H15 . . 120.5 ?
    C16 C15 H15 . . 120.5 ?
    C15 C16 C11 . . 120.8(2) ?
    C15 C16 H16 . . 119.6 ?
    C11 C16 H16 . . 119.6 ?
    C18 C17 C26 . . 120.0(2) ?
    C17 C18 C19 . . 117.1(2) ?
    C20 C19 C18 . . 121.7(3) ?
    C20 C19 H19 . . 119.2 ?
    C18 C19 H19 . . 119.2 ?
    C19 C20 C21 . . 122.0(3) ?
    C19 C20 H20 . . 119.0 ?
    C21 C20 H20 . . 119.0 ?
    C26 C21 C22 . . 119.5(3) ?
    C26 C21 C20 . . 119.2(3) ?
    C22 C21 C20 . . 121.3(3) ?
    C25 C26 C21 . . 118.7(3) ?
    C25 C26 C17 . . 122.0(3) ?
    C21 C26 C17 . . 119.1(3) ?
    C32 C27 C28 . . 118.7(2) ?
    C32 C27 N4 . . 118.0(2) ?
    C28 C27 N4 . . 123.2(2) ?
    C29 C28 C27 . . 120.6(2) ?
    C29 C28 H28 . . 119.7 ?
    C27 C28 H28 . . 119.7 ?
    C28 C29 C30 . . 119.3(2) ?
    C28 C29 H29 . . 120.4 ?
    C30 C29 H29 . . 120.4 ?
    C31 C30 C29 . . 121.3(2) ?
    C31 C30 N6 . . 118.8(2) ?
    C29 C30 N6 . . 119.7(2) ?
    C30 C31 C32 . . 119.0(2) ?
    C30 C31 H31 . . 120.5 ?
    C32 C31 H31 . . 120.5 ?
    C31 C32 C27 . . 121.0(2) ?
    C31 C32 H32 . . 119.5 ?
    C27 C32 H32 . . 119.5 ?
    C34 C33 H33 . . 118.7 ?
    C35 C34 C33 . . 118.6(3) ?
    C35 C34 H34 . . 120.7 ?
    C33 C34 H34 . . 120.7 ?
    C36 C35 C34 . . 119.2(3) ?
    C36 C35 H35 . . 120.4 ?
    C34 C35 H35 . . 120.4 ?
    C35 C36 C37 . . 119.1(3) ?
    C35 C36 H36 . . 120.5 ?
    C37 C36 H36 . . 120.5 ?
    C36 C37 H37 . . 118.5 ?
    C39 C38 H38 . . 118.5 ?
    C40 C39 C38 . . 118.8(3) ?
    C40 C39 H39 . . 120.6 ?
    C38 C39 H39 . . 120.6 ?
    C41 C40 C39 . . 118.5(3) ?
    C41 C40 H40 . . 120.8 ?
    C39 C40 H40 . . 120.8 ?
    C40 C41 C42 . . 119.4(3) ?
    C40 C41 H41 . . 120.3 ?
    C42 C41 H41 . . 120.3 ?
    C41 C42 H42 . . 118.5 ?
    C2 O1 Ni1 . . 120.00(14) ?
    C18 O4 Ni1 . . 118.64(15) ?
loop_
    _geom_torsion_atom_site_label_1
    _geom_torsion_atom_site_label_2
    _geom_torsion_atom_site_label_3
    _geom_torsion_atom_site_label_4
    _geom_torsion_site_symmetry_1
    _geom_torsion_site_symmetry_2
    _geom_torsion_site_symmetry_3
    _geom_torsion_site_symmetry_4
    _geom_torsion
    _geom_torsion_publ_flag
    C21 C22 C23 C24 . . . . 0.8(6) ?
    C22 C23 C24 C25 . . . . -1.6(6) ?
    C23 C24 C25 C26 . . . . 1.1(6) ?
    O1 Ni1 N1 N2 . . . . 43.27(17) ?
    O4 Ni1 N1 N2 . . . . -132.86(17) ?
    N7 Ni1 N1 N2 . . . . 133.59(17) ?
    N4 Ni1 N1 N2 . . . . -50.82(17) ?
    O1 Ni1 N1 C11 . . . . -156.98(18) ?
    O4 Ni1 N1 C11 . . . . 26.89(18) ?
    N7 Ni1 N1 C11 . . . . -66.66(18) ?
    N4 Ni1 N1 C11 . . . . 108.92(18) ?
    C11 N1 N2 C1 . . . . 176.8(2) ?
    Ni1 N1 N2 C1 . . . . -20.5(3) ?
    O1 Ni1 N4 N5 . . . . -127.58(17) ?
    O4 Ni1 N4 N5 . . . . 50.77(17) ?
    N8 Ni1 N4 N5 . . . . 139.04(17) ?
    N1 Ni1 N4 N5 . . . . -44.68(17) ?
    O1 Ni1 N4 C27 . . . . 25.88(19) ?
    O4 Ni1 N4 C27 . . . . -155.77(19) ?
    N8 Ni1 N4 C27 . . . . -67.50(19) ?
    N1 Ni1 N4 C27 . . . . 108.78(18) ?
    C27 N4 N5 C17 . . . . 176.1(2) ?
    Ni1 N4 N5 C17 . . . . -27.2(3) ?
    O1 Ni1 N7 C33 . . . . 36.6(2) ?
    O4 Ni1 N7 C33 . . . . -141.64(19) ?
    N8 Ni1 N7 C33 . . . . 129.6(2) ?
    N1 Ni1 N7 C33 . . . . -46.4(2) ?
    O1 Ni1 N7 C37 . . . . -149.05(19) ?
    O4 Ni1 N7 C37 . . . . 32.70(19) ?
    N8 Ni1 N7 C37 . . . . -56.08(19) ?
    N1 Ni1 N7 C37 . . . . 127.91(19) ?
    O1 Ni1 N8 C38 . . . . -147.84(19) ?
    O4 Ni1 N8 C38 . . . . 28.4(2) ?
    N7 Ni1 N8 C38 . . . . 122.0(2) ?
    N4 Ni1 N8 C38 . . . . -53.7(2) ?
    O1 Ni1 N8 C42 . . . . 39.14(19) ?
    O4 Ni1 N8 C42 . . . . -144.60(19) ?
    N7 Ni1 N8 C42 . . . . -51.05(19) ?
    N4 Ni1 N8 C42 . . . . 133.29(18) ?
    N1 N2 C1 C2 . . . . -14.7(4) ?
    N1 N2 C1 C10 . . . . 169.5(2) ?
    N2 C1 C2 O1 . . . . 9.0(4) ?
    C10 C1 C2 O1 . . . . -175.5(2) ?
    N2 C1 C2 C3 . . . . -169.8(2) ?
    C10 C1 C2 C3 . . . . 5.7(3) ?
    O1 C2 C3 C4 . . . . 174.7(2) ?
    C1 C2 C3 C4 . . . . -6.4(4) ?
    C2 C3 C4 C5 . . . . 2.4(4) ?
    C3 C4 C5 C6 . . . . -177.6(3) ?
    C3 C4 C5 C10 . . . . 2.4(4) ?
    C10 C5 C6 C7 . . . . 0.2(4) ?
    C4 C5 C6 C7 . . . . -179.9(3) ?
    C5 C6 C7 C8 . . . . 1.1(5) ?
    C9 C8 C7 C6 . . . . -1.7(5) ?
    C7 C8 C9 C10 . . . . 1.1(5) ?
    C8 C9 C10 C5 . . . . 0.1(4) ?
    C8 C9 C10 C1 . . . . -177.7(3) ?
    C6 C5 C10 C9 . . . . -0.8(4) ?
    C4 C5 C10 C9 . . . . 179.3(2) ?
    C6 C5 C10 C1 . . . . 177.1(2) ?
    C4 C5 C10 C1 . . . . -2.9(4) ?
    N2 C1 C10 C9 . . . . -7.5(4) ?
    C2 C1 C10 C9 . . . . 176.5(2) ?
    N2 C1 C10 C5 . . . . 174.8(2) ?
    C2 C1 C10 C5 . . . . -1.2(3) ?
    N2 N1 C11 C12 . . . . 17.2(3) ?
    Ni1 N1 C11 C12 . . . . -144.4(2) ?
    N2 N1 C11 C16 . . . . -163.9(2) ?
    Ni1 N1 C11 C16 . . . . 34.5(3) ?
    C16 C11 C12 C13 . . . . -1.4(4) ?
    N1 C11 C12 C13 . . . . 177.5(2) ?
    C11 C12 C13 C14 . . . . -0.1(4) ?
    C12 C13 C14 C15 . . . . 1.7(4) ?
    C12 C13 C14 N3 . . . . -177.1(3) ?
    O2 N3 C14 C15 . . . . 171.5(3) ?
    O3 N3 C14 C15 . . . . -8.0(4) ?
    O2 N3 C14 C13 . . . . -9.6(4) ?
    O3 N3 C14 C13 . . . . 170.8(3) ?
    C13 C14 C15 C16 . . . . -1.7(4) ?
    N3 C14 C15 C16 . . . . 177.1(2) ?
    C14 C15 C16 C11 . . . . 0.1(4) ?
    C12 C11 C16 C15 . . . . 1.4(4) ?
    N1 C11 C16 C15 . . . . -177.6(2) ?
    N4 N5 C17 C18 . . . . -14.8(4) ?
    N4 N5 C17 C26 . . . . 169.2(2) ?
    N5 C17 C18 O4 . . . . 14.6(4) ?
    C26 C17 C18 O4 . . . . -169.7(2) ?
    N5 C17 C18 C19 . . . . -166.3(2) ?
    C26 C17 C18 C19 . . . . 9.4(3) ?
    O4 C18 C19 C20 . . . . 169.1(3) ?
    C17 C18 C19 C20 . . . . -10.0(4) ?
    C18 C19 C20 C21 . . . . 2.9(4) ?
    C23 C22 C21 C26 . . . . 0.5(5) ?
    C23 C22 C21 C20 . . . . 179.8(3) ?
    C19 C20 C21 C26 . . . . 5.0(4) ?
    C19 C20 C21 C22 . . . . -174.3(3) ?
    C24 C25 C26 C21 . . . . 0.3(5) ?
    C24 C25 C26 C17 . . . . -174.7(3) ?
    C22 C21 C26 C25 . . . . -1.1(4) ?
    C20 C21 C26 C25 . . . . 179.6(3) ?
    C22 C21 C26 C17 . . . . 174.0(3) ?
    C20 C21 C26 C17 . . . . -5.3(4) ?
    N5 C17 C26 C25 . . . . -10.9(4) ?
    C18 C17 C26 C25 . . . . 172.9(3) ?
    N5 C17 C26 C21 . . . . 174.1(2) ?
    C18 C17 C26 C21 . . . . -2.0(4) ?
    N5 N4 C27 C32 . . . . -158.6(2) ?
    Ni1 N4 C27 C32 . . . . 46.0(3) ?
    N5 N4 C27 C28 . . . . 25.2(3) ?
    Ni1 N4 C27 C28 . . . . -130.2(2) ?
    C32 C27 C28 C29 . . . . -1.7(4) ?
    N4 C27 C28 C29 . . . . 174.5(2) ?
    C27 C28 C29 C30 . . . . 1.2(4) ?
    C28 C29 C30 C31 . . . . 0.7(4) ?
    C28 C29 C30 N6 . . . . -175.9(2) ?
    O6 N6 C30 C31 . . . . -176.6(2) ?
    O5 N6 C30 C31 . . . . 3.7(4) ?
    O6 N6 C30 C29 . . . . 0.0(4) ?
    O5 N6 C30 C29 . . . . -179.6(3) ?
    C29 C30 C31 C32 . . . . -1.9(4) ?
    N6 C30 C31 C32 . . . . 174.7(2) ?
    C30 C31 C32 C27 . . . . 1.3(4) ?
    C28 C27 C32 C31 . . . . 0.5(4) ?
    N4 C27 C32 C31 . . . . -175.9(2) ?
    C37 N7 C33 C34 . . . . -1.2(4) ?
    Ni1 N7 C33 C34 . . . . 173.4(2) ?
    N7 C33 C34 C35 . . . . 1.0(5) ?
    C33 C34 C35 C36 . . . . 0.0(5) ?
    C34 C35 C36 C37 . . . . -0.8(5) ?
    C33 N7 C37 C36 . . . . 0.3(4) ?
    Ni1 N7 C37 C36 . . . . -174.2(2) ?
    C35 C36 C37 N7 . . . . 0.7(5) ?
    C42 N8 C38 C39 . . . . 1.0(4) ?
    Ni1 N8 C38 C39 . . . . -172.3(2) ?
    N8 C38 C39 C40 . . . . 0.6(4) ?
    C38 C39 C40 C41 . . . . -1.3(4) ?
    C39 C40 C41 C42 . . . . 0.5(4) ?
    C38 N8 C42 C41 . . . . -1.8(4) ?
    Ni1 N8 C42 C41 . . . . 171.5(2) ?
    C40 C41 C42 N8 . . . . 1.1(4) ?
    C1 C2 O1 Ni1 . . . . 34.0(3) ?
    C3 C2 O1 Ni1 . . . . -147.22(18) ?
    N7 Ni1 O1 C2 . . . . -138.84(17) ?
    N8 Ni1 O1 C2 . . . . 135.18(17) ?
    N4 Ni1 O1 C2 . . . . 39.51(18) ?
    N1 Ni1 O1 C2 . . . . -48.18(17) ?
    C17 C18 O4 Ni1 . . . . 30.8(3) ?
    C19 C18 O4 Ni1 . . . . -148.24(19) ?
    N7 Ni1 O4 C18 . . . . 128.08(18) ?
    N8 Ni1 O4 C18 . . . . -146.03(18) ?
    N4 Ni1 O4 C18 . . . . -50.39(18) ?
    N1 Ni1 O4 C18 . . . . 37.06(18) ?
loop_
    _geom_hbond_atom_site_label_D
    _geom_hbond_atom_site_label_H
    _geom_hbond_atom_site_label_A
    _geom_hbond_site_symmetry_A
    _geom_hbond_distance_DH
    _geom_hbond_distance_HA
    _geom_hbond_distance_DA
    _geom_hbond_angle_DHA
    _geom_hbond_publ_flag
    C36 H36 O2 2_744 0.93 2.38 3.124(5) 137 yes
    C41 H41 O6 2_645 0.93 2.53 3.205(4) 130 yes
