# Supplementary material for: cis-Bis{1-[(4-nitro­phen­yl)diazen­yl]-2-naphtholato}dipyridine­nickel(II)
Source: Acta Crystallogr Sect E Struct Rep Online. 2008 Dec 6;65(Pt 1):m20–1. doi: 10.1107/S1600536808040476 (PMC2967869; doi:10.1107/S1600536808040476)
Supplement: Supplementary file 2 [file e-65-00m20-Isup2.hkl]

#
# h,k,l, Fc-squared, Fo-squared, sigma(Fo-squared) and status flag
#
data_I
_shelx_title ' sad in P2(1)/c'
_shelx_refln_list_code          4
_shelx_F_calc_maximum      550.92
_exptl_crystal_F_000      1655.62
_reflns_d_resolution_high  0.8409
 
loop_
 _symmetry_equiv_pos_as_xyz
 'x, y, z'
 '-x, y+1/2, -z+1/2'
 '-x, -y, -z'
 'x, -y-1/2, z-1/2'
 
_cell_length_a    11.7195
_cell_length_b    18.8853
_cell_length_c    16.9218
_cell_angle_alpha  90.000
_cell_angle_beta   93.044
_cell_angle_gamma  90.000
 
_shelx_F_squared_multiplier     1.000
 
loop_
 _refln_index_h
 _refln_index_k
 _refln_index_l
 _refln_F_squared_calc
 _refln_F_squared_meas
 _refln_F_squared_sigma
 _refln_observed_status
   2   0   0       18.71       19.49      6.41 o
   3   0   0     6115.31     6072.42     69.71 o
   4   0   0      700.14      776.97     43.36 o
   5   0   0     5593.17     6018.05     63.83 o
   6   0   0     4997.44     5038.71     61.26 o
   7   0   0     3947.02     4478.20     73.67 o
   8   0   0     1821.62     1796.75     44.16 o
   9   0   0     2492.78     2464.62     54.53 o
  10   0   0     2130.39     2177.21     53.91 o
  11   0   0     1282.34     1293.99     44.63 o
  12   0   0      125.76      150.25     26.67 o
  13   0   0      974.46      939.45     56.68 o
   2   1   0     3226.64     2993.83    113.34 o
   3   1   0     7411.97     7397.58     56.91 o
   4   1   0      867.18      886.77     15.63 o
   5   1   0    13843.42    14403.90     75.69 o
   6   1   0     3300.24     3137.85     37.42 o
   7   1   0      240.49      292.50     17.14 o
   8   1   0       11.49        6.81     13.08 o
   9   1   0      736.55      764.88     24.93 o
  10   1   0     1016.03     1088.59     28.37 o
  11   1   0      289.71      315.13     20.21 o
  12   1   0      678.29      619.37     25.66 o
  13   1   0       72.79       42.27     17.96 o
   1   2   0        0.38        5.41      6.15 o
   2   2   0    23158.89    23250.46    100.79 o
   3   2   0       46.01       38.11      6.71 o
   4   2   0     4373.36     4287.77     32.11 o
   5   2   0      111.04       91.53     10.51 o
   6   2   0       66.28       58.91     11.54 o
   7   2   0     3593.07     3909.04     45.15 o
   8   2   0       81.64      100.65     15.29 o
   9   2   0        0.28        0.00     14.20 o
  10   2   0      152.61      137.41     18.75 o
  11   2   0       84.40       61.10     19.55 o
  12   2   0      476.79      473.58     24.09 o
  13   2   0        0.07       37.50     18.29 o
   1   3   0       77.24       64.45      7.83 o
   2   3   0     2597.99     2706.58     20.61 o
   3   3   0     2144.24     2158.53     20.21 o
   4   3   0      822.99      848.94     13.42 o
   5   3   0     4031.02     4051.84     33.17 o
   6   3   0     3878.70     3918.58     37.44 o
   7   3   0     9672.06     9983.42     79.33 o
   8   3   0      274.57      271.41     17.20 o
   9   3   0      729.03      720.04     21.79 o
  10   3   0      557.43      541.41     20.84 o
  11   3   0      333.02      314.19     21.00 o
  12   3   0      828.09      820.16     28.37 o
  13   3   0      306.69      311.96     25.74 o
   0   4   0     4443.52     4557.09     55.70 o
   1   4   0     1800.20     1703.63     20.04 o
   2   4   0     1692.38     1935.15     20.12 o
   3   4   0     1966.77     1900.71     19.45 o
   4   4   0     6216.03     5998.80     39.13 o
   5   4   0     2740.95     2751.79     28.68 o
   6   4   0     6639.34     6780.32     46.79 o
   7   4   0     1508.43     1509.67     25.14 o
   8   4   0     1504.94     1465.09     29.89 o
   9   4   0       96.29       87.89     18.47 o
  10   4   0       80.94       15.73     18.22 o
  11   4   0        3.51        0.00     12.96 o
  12   4   0      439.10      418.74     29.24 o
  13   4   0      212.58      249.21     22.59 o
   1   5   0      115.81      180.03     13.36 o
   2   5   0     5924.17     5986.86     42.69 o
   3   5   0      505.56      523.87     12.02 o
   4   5   0        6.75        0.00      7.25 o
   5   5   0       20.10        3.45     12.43 o
   6   5   0     3718.28     3766.16     36.17 o
   7   5   0      428.11      409.05     18.44 o
   8   5   0        0.87        0.00     15.29 o
   9   5   0      365.82      394.62     17.70 o
  10   5   0        7.46        0.00     13.48 o
  11   5   0        0.90        0.00     14.77 o
  12   5   0        3.62        8.85     24.60 o
  13   5   0      236.04      155.79     22.22 o
   0   6   0     2724.11     2787.86     52.22 o
   1   6   0     4538.43     4609.24     46.91 o
   2   6   0        3.31       29.16     13.31 o
   3   6   0     2745.34     2794.42     28.20 o
   4   6   0     3432.73     3803.44     32.80 o
   5   6   0       15.93        0.00      8.13 o
   6   6   0      647.62      710.28     19.14 o
   7   6   0       20.94        3.52     13.23 o
   8   6   0      347.98      334.29     17.11 o
   9   6   0      309.76      334.56     20.52 o
  10   6   0      361.53      373.78     23.72 o
  11   6   0     2934.32     3036.78     47.41 o
  12   6   0      358.68      393.15     22.26 o
  13   6   0       14.17       30.07     24.12 o
   1   7   0     5778.19     5621.46     69.47 o
   2   7   0     2059.73     2244.08     29.90 o
   3   7   0      943.85     1178.07     20.18 o
   4   7   0     1115.90     1390.78     23.11 o
   5   7   0     7497.25     7721.42     53.21 o
   6   7   0     1241.91     1179.23     21.65 o
   7   7   0      943.05      873.84     22.24 o
   8   7   0      278.58      258.29     19.66 o
   9   7   0        5.77       37.01     15.84 o
  10   7   0     1181.25     1253.58     32.31 o
  11   7   0      446.20      506.31     24.15 o
  12   7   0      538.74      476.44     25.82 o
  13   7   0        9.56       21.89     20.99 o
   0   8   0     9282.14     9527.33    113.43 o
   1   8   0     2296.28     2424.27     38.89 o
   2   8   0    11593.49    12076.06     80.93 o
   3   8   0     1433.24     1775.30     25.88 o
   4   8   0       76.33      147.82     13.52 o
   5   8   0        2.06        7.61     10.55 o
   6   8   0     3429.89     3682.34     39.89 o
   7   8   0      498.61      484.54     17.08 o
   8   8   0      814.57      819.17     23.30 o
   9   8   0      548.45      571.50     21.44 o
  10   8   0       66.60       91.51     17.10 o
  11   8   0     3593.22     3630.43     54.64 o
  12   8   0       35.55       29.03     18.76 o
  13   8   0       26.18       96.35     55.00 o
   1   9   0      633.96      725.08     25.10 o
   2   9   0        0.19        0.00     12.41 o
   3   9   0     3555.81     3810.33     40.43 o
   4   9   0      213.88      250.66     16.15 o
   5   9   0      316.12      357.71     17.09 o
   6   9   0      107.47       95.84     15.60 o
   7   9   0      376.54      380.21     18.39 o
   8   9   0      875.86      867.83     25.98 o
   9   9   0        0.62        0.00     14.85 o
  10   9   0      661.30      628.03     26.43 o
  11   9   0        0.00       20.24     30.73 o
  12   9   0        8.56       18.83     19.17 o
   0  10   0     6739.02     7119.68    106.65 o
   1  10   0      653.06      655.01     26.62 o
   2  10   0     1196.47     1028.94     32.46 o
   3  10   0       76.21       91.06     11.97 o
   4  10   0     2147.69     2221.51     33.79 o
   5  10   0      194.04      161.81     17.03 o
   6  10   0     1173.29     1130.53     31.53 o
   7  10   0      550.59      543.05     21.36 o
   8  10   0       35.97       38.56     17.60 o
   9  10   0     1429.31     1558.17     38.57 o
  10  10   0      352.78      385.71     22.59 o
  11  10   0      120.91      102.04     21.23 o
  12  10   0       74.26       30.68     23.08 o
   1  11   0     1038.17      904.34     32.30 o
   2  11   0        0.40       35.39     24.29 o
   3  11   0     1059.51      918.85     22.83 o
   4  11   0        4.41        7.22     14.13 o
   5  11   0     4349.15     4599.04     52.81 o
   6  11   0     1932.92     1930.59     39.23 o
   7  11   0      965.28      940.47     29.33 o
   8  11   0     2732.82     2637.88     46.96 o
   9  11   0      256.60      257.11     25.01 o
  10  11   0      120.68      136.31     22.40 o
  11  11   0      227.69      204.91     25.14 o
  12  11   0      222.99      240.56     34.69 o
   0  12   0      369.89      375.38     36.61 o
   1  12   0       43.71       33.00     20.82 o
   2  12   0      904.68      870.03     24.51 o
   3  12   0      775.45      793.86     22.69 o
   4  12   0      147.34      130.86     18.62 o
   5  12   0     1785.67     1873.57     35.82 o
   6  12   0      749.84      741.88     27.40 o
   7  12   0      326.06      338.41     21.89 o
   8  12   0       51.67       61.65     20.59 o
   9  12   0       56.55       53.57     23.73 o
  10  12   0       43.20        0.00     23.20 o
  11  12   0      259.23      284.90     24.68 o
   1  13   0      571.69      483.93     33.46 o
   2  13   0      334.47      301.79     27.57 o
   3  13   0      393.74      395.99     24.18 o
   4  13   0      467.58      473.85     22.71 o
   5  13   0       99.15      108.36     15.71 o
   6  13   0       97.01       77.38     17.70 o
   7  13   0       58.67       40.62     20.14 o
   8  13   0      698.53      740.20     33.82 o
   9  13   0      279.05      300.42     27.42 o
  10  13   0        1.77       21.20     22.40 o
  11  13   0       13.81       21.96     25.18 o
   0  14   0     7304.71     7244.47    184.86 o
   1  14   0      478.83      448.62     30.58 o
   2  14   0      371.36      400.80     25.92 o
   3  14   0      585.19      549.35     27.56 o
   4  14   0     1488.76     1476.98     34.37 o
   5  14   0       26.34       32.01     21.43 o
   6  14   0     1377.49     1379.23     37.24 o
   7  14   0       27.16       24.95     17.12 o
   8  14   0       46.94       22.20     19.86 o
   9  14   0        1.62        0.00     23.86 o
  10  14   0      149.85      219.81     28.50 o
   1  15   0     3728.05     3731.53     63.57 o
   2  15   0     1052.79     1141.86     40.00 o
   3  15   0      195.66      176.33     20.09 o
   4  15   0       86.44       45.78     22.43 o
   5  15   0     1009.79     1020.56     25.87 o
   6  15   0       76.15       93.53     22.87 o
   7  15   0      423.48      456.33     31.08 o
   8  15   0        9.89       58.39     23.09 o
   9  15   0      551.84      577.57     34.30 o
  10  15   0      384.96      430.34     35.96 o
   0  16   0     2444.67     2645.56     87.58 o
   1  16   0      316.78      380.47     30.98 o
   2  16   0       28.31       22.51     22.32 o
   3  16   0      204.92      158.59     22.56 o
   4  16   0      465.90      430.49     21.85 o
   5  16   0       75.61       13.32     15.42 o
   6  16   0      455.08      477.10     27.62 o
   7  16   0       54.63       37.28     20.53 o
   8  16   0        0.35       14.89     16.04 o
   9  16   0       53.65       59.24     27.92 o
   1  17   0       26.22       17.12     30.92 o
   2  17   0       99.31       79.47     19.84 o
   3  17   0      637.25      640.41     26.37 o
   4  17   0       93.14       81.51     21.31 o
   5  17   0      381.13      391.67     20.93 o
   6  17   0      691.25      723.88     32.16 o
   7  17   0      239.79      273.89     25.22 o
   8  17   0       61.79       13.49     25.40 o
   9  17   0       35.64       12.91     29.54 o
   0  18   0     4331.85     4196.75     97.26 o
   1  18   0      348.66      324.24     42.08 o
   2  18   0     1099.74     1130.39     33.79 o
   3  18   0      305.03      306.55     22.22 o
   4  18   0      752.26      810.34     26.84 o
   5  18   0      172.57      203.61     16.37 o
   6  18   0      662.04      714.75     32.81 o
   7  18   0      252.93      252.03     24.86 o
   8  18   0      207.56      175.36     35.04 o
   1  19   0      792.31      842.18     35.09 o
   2  19   0       58.38       18.87     21.75 o
   3  19   0      609.01      674.48     26.08 o
   4  19   0      157.52      161.15     19.39 o
   5  19   0      706.08      738.27     30.36 o
   6  19   0      236.40      254.08     29.58 o
   7  19   0       53.72      104.03     28.53 o
   0  20   0       65.58       39.04     37.13 o
   1  20   0       25.83        3.31     22.31 o
   2  20   0        1.72       28.62     25.68 o
   3  20   0       16.17        0.00     16.77 o
   4  20   0        8.58       37.28     24.24 o
   5  20   0        0.01        3.84     18.00 o
   6  20   0        0.01        0.00     28.26 o
   1  21   0      605.69      564.41     39.23 o
   2  21   0       84.45      133.24     24.93 o
   3  21   0      304.01      366.53     26.53 o
   4  21   0        1.16        0.00     17.11 o
   0  22   0     1014.37     1025.37     64.26 o
   1  22   0       95.60      157.43     33.71 o
   2  22   0      198.33      235.24     40.36 o
 -13   1   1      462.57      395.54     23.63 o
 -12   1   1      953.62      887.61     30.18 o
 -11   1   1      940.75      942.68     28.84 o
 -10   1   1      619.53      570.33     23.27 o
  -9   1   1      951.02      920.61     27.29 o
  -8   1   1      903.19      882.93     26.57 o
  -7   1   1     3091.38     3141.64     46.92 o
  -6   1   1      229.94      211.45     14.80 o
  -5   1   1      973.35      887.25     22.65 o
  -4   1   1     7562.85     7525.49     48.17 o
  -3   1   1     1267.26     1314.98     16.76 o
  -2   1   1    47710.09    46214.44    721.65 o
   2   1   1    56041.82    53377.00    370.02 o
   3   1   1      273.96      300.83     10.36 o
   4   1   1     2011.86     1999.69     27.66 o
   5   1   1      205.76      172.88     16.41 o
   6   1   1     7274.42     7579.96     59.05 o
   7   1   1     2036.81     2059.47     29.41 o
   8   1   1       52.45       52.43     13.53 o
   9   1   1       33.64       31.89     11.58 o
  10   1   1      634.33      651.14     22.77 o
  11   1   1      194.33      154.61     18.34 o
  12   1   1      317.73      343.87     24.96 o
  13   1   1      137.83      168.32     19.77 o
 -13   2   1        0.39        0.14     20.30 o
 -12   2   1     1294.54     1268.81     34.79 o
 -11   2   1      197.09      169.37     23.80 o
 -10   2   1     1546.43     1518.83     35.72 o
  -9   2   1      837.88      859.48     26.58 o
  -8   2   1     2268.36     2264.49     37.70 o
  -7   2   1     3477.13     3453.44     40.19 o
  -6   2   1     4884.19     4983.47     46.20 o
  -5   2   1    10550.95    10912.87     71.06 o
  -4   2   1     5307.42     5279.82     38.00 o
  -3   2   1      142.72      137.42      7.29 o
  -2   2   1      679.84      641.22      9.99 o
   1   2   1    37789.89    36212.04    936.95 o
   2   2   1    11987.60    12079.22     49.46 o
   3   2   1     1353.60     1268.94     15.86 o
   4   2   1      265.82      275.51     15.53 o
   5   2   1     5429.52     5441.31     43.15 o
   6   2   1        2.92        0.00     11.07 o
   7   2   1     4159.20     4292.09     42.46 o
   8   2   1      115.75      107.98     12.60 o
   9   2   1     2028.30     1965.03     37.50 o
  10   2   1     1107.84     1130.06     25.74 o
  11   2   1      801.34      845.47     27.19 o
  12   2   1      603.27      603.28     30.03 o
  13   2   1      403.33      411.71     26.55 o
 -13   3   1       18.54       31.98     19.66 o
 -12   3   1        0.33        0.00     24.06 o
 -11   3   1       85.92       94.64     25.14 o
 -10   3   1       23.75       22.65     15.86 o
  -9   3   1      145.46      144.17     14.06 o
  -8   3   1      787.72      828.27     26.04 o
  -7   3   1      547.65      530.29     17.27 o
  -6   3   1     2501.47     2679.95     35.61 o
  -5   3   1     2474.18     2523.70     27.56 o
  -4   3   1     4880.62     4921.16     35.41 o
  -3   3   1    13388.04    13396.24     56.96 o
  -2   3   1      707.89      870.20     11.36 o
  -1   3   1     7065.98     6862.59     37.70 o
   0   3   1     1590.78     1584.35     19.39 o
   1   3   1     8459.95     8503.42     54.01 o
   2   3   1     2258.47     2337.21     24.98 o
   3   3   1     3328.32     3274.53     26.35 o
   4   3   1     2880.64     2828.94     25.71 o
   5   3   1      380.91      365.03     11.60 o
   6   3   1     3464.87     3441.04     36.27 o
   7   3   1     1428.93     1513.01     26.32 o
   8   3   1      300.45      309.75     14.66 o
   9   3   1       59.01       70.15     25.43 o
  10   3   1      339.26      369.60     23.89 o
  11   3   1       22.26        2.66     13.82 o
  12   3   1      114.70      117.21     19.64 o
  13   3   1        2.10       13.03     16.25 o
 -13   4   1       15.99        0.00     19.27 o
 -12   4   1      317.12      340.47     25.46 o
 -11   4   1       46.21       29.51     19.80 o
 -10   4   1      139.76      150.41     16.04 o
  -9   4   1       23.31        0.00     12.82 o
  -8   4   1        4.37        9.56     12.57 o
  -7   4   1       42.28       39.52     12.30 o
  -6   4   1        5.19        0.00     10.12 o
  -5   4   1     2113.53     2225.18     25.81 o
  -4   4   1     1649.13     1681.88     18.55 o
  -3   4   1     1689.22     1604.46     17.33 o
  -2   4   1      695.36      712.15     11.63 o
  -1   4   1     1267.43     1333.17     18.36 o
   0   4   1    31957.63    32504.30    195.12 o
   1   4   1       15.34       24.99      6.41 o
   2   4   1       21.99       23.80      8.09 o
   3   4   1      156.73      202.25      8.83 o
   4   4   1      779.96      839.02     16.30 o
   5   4   1      609.80      556.70     15.23 o
   6   4   1      421.56      522.05     14.96 o
   7   4   1     2767.55     2880.90     35.18 o
   8   4   1        7.94       16.02     10.39 o
   9   4   1      165.79      160.11     14.23 o
  10   4   1      212.93      212.46     19.22 o
  11   4   1      284.70      285.50     22.62 o
  12   4   1      576.83      492.16     22.73 o
  13   4   1       83.80       62.43     17.12 o
 -13   5   1      179.81      203.57     23.09 o
 -12   5   1        0.63        0.00     26.25 o
 -11   5   1      253.33      280.85     22.42 o
 -10   5   1       23.96       36.61     18.26 o
  -9   5   1      276.61      272.59     16.54 o
  -8   5   1      853.71      830.63     24.72 o
  -7   5   1     2007.02     1961.18     26.64 o
  -6   5   1     1386.69     1295.91     22.76 o
  -5   5   1      108.14       77.86      8.78 o
  -4   5   1     2468.17     2378.81     25.58 o
  -3   5   1      696.06      734.22     12.04 o
  -2   5   1      472.91      437.75     14.40 o
  -1   5   1    11265.31    11256.53     72.99 o
   0   5   1      231.76      268.93     15.21 o
   1   5   1      475.22      513.71     17.82 o
   2   5   1     1465.72     1337.12     20.71 o
   3   5   1     2655.02     2681.74     26.77 o
   4   5   1     3086.60     2907.47     30.31 o
   5   5   1      172.26      180.25     10.54 o
   6   5   1     7329.49     7357.61     53.89 o
   7   5   1        7.01        1.60     13.98 o
   8   5   1      936.94      922.27     23.00 o
   9   5   1      109.78      103.03     15.94 o
  10   5   1      183.18      196.15     19.18 o
  11   5   1      154.94      132.74     21.06 o
  12   5   1      413.07      439.10     23.44 o
  13   5   1      601.54      619.85     29.29 o
 -13   6   1       38.35       47.40     22.46 o
 -12   6   1      691.81      693.49     29.41 o
 -11   6   1      861.37      790.25     28.43 o
 -10   6   1      269.79      276.71     19.79 o
  -9   6   1       50.97       35.43     17.69 o
  -8   6   1      675.62      709.29     20.75 o
  -7   6   1      187.38      164.87     14.50 o
  -6   6   1      100.89       68.63     11.27 o
  -5   6   1     1741.12     1565.54     23.00 o
  -4   6   1     1543.93     1452.40     21.65 o
  -3   6   1      187.37      221.27      8.88 o
  -2   6   1     1145.28     1236.98     19.21 o
  -1   6   1       43.29       54.20     18.52 o
   0   6   1      940.13     1038.53     23.54 o
   1   6   1     2469.08     2360.89     34.68 o
   2   6   1     1215.61     1274.54     19.51 o
   3   6   1     4157.60     3973.44     41.22 o
   4   6   1      487.33      536.52     15.20 o
   5   6   1      934.19      848.87     20.98 o
   6   6   1        0.69        0.00     11.11 o
   7   6   1     2573.37     2539.18     38.43 o
   8   6   1        2.68       13.75     12.87 o
   9   6   1      958.64     1013.15     28.27 o
  10   6   1        1.76       16.39     15.52 o
  11   6   1      814.69      767.24     26.39 o
  12   6   1      786.11      840.73     28.11 o
  13   6   1       29.01       46.19     29.82 o
 -13   7   1        0.25        0.00     22.11 o
 -12   7   1        5.15       14.80     19.44 o
 -11   7   1      167.89      208.17     21.48 o
 -10   7   1      125.92      135.46     23.21 o
  -9   7   1      675.83      728.29     25.88 o
  -8   7   1      630.72      637.72     21.31 o
  -7   7   1        0.91        0.30     11.40 o
  -6   7   1      201.13      216.56     12.42 o
  -5   7   1     1937.49     2214.23     28.56 o
  -4   7   1      345.92      411.49     16.79 o
  -3   7   1      237.68      307.53     11.06 o
  -2   7   1       70.02       86.19     10.24 o
  -1   7   1     1512.89     1558.95     29.21 o
   0   7   1     1750.89     1654.03     38.37 o
   1   7   1      198.48      168.34     24.87 o
   2   7   1      493.42      481.99     16.42 o
   3   7   1      961.11     1019.89     19.42 o
   4   7   1     4690.74     4859.88     48.07 o
   5   7   1      579.99      620.31     17.08 o
   6   7   1      604.97      557.92     19.62 o
   7   7   1      701.81      716.17     21.48 o
   8   7   1       14.08       20.41     12.67 o
   9   7   1        6.68       19.86     17.35 o
  10   7   1       76.59       54.38     15.99 o
  11   7   1       86.51       86.25     19.05 o
  12   7   1      101.37      110.15     21.55 o
  13   7   1       27.51       52.88     24.04 o
 -13   8   1        2.30       16.78     27.07 o
 -12   8   1       89.34       82.09     18.57 o
 -11   8   1      507.50      441.54     24.81 o
 -10   8   1     1476.15     1519.32     36.10 o
  -9   8   1       47.03       45.53     18.74 o
  -8   8   1       12.99        2.20     12.55 o
  -7   8   1     2071.33     2079.35     29.88 o
  -6   8   1      448.73      429.21     16.07 o
  -5   8   1      225.60      228.90     12.70 o
  -4   8   1      969.84     1230.19     20.25 o
  -3   8   1     1798.38     2118.25     29.95 o
  -2   8   1       85.28       92.66     12.22 o
  -1   8   1     7031.23     7267.18     72.78 o
   0   8   1      549.08      476.03     27.63 o
   1   8   1    10112.33    10343.90     89.44 o
   2   8   1        1.95        0.00     11.17 o
   3   8   1      354.17      314.25     12.66 o
   4   8   1      293.96      297.68     15.56 o
   5   8   1      387.14      385.24     15.44 o
   6   8   1     1162.84     1253.68     27.21 o
   7   8   1      775.05      746.00     23.49 o
   8   8   1      183.38      181.22     15.67 o
   9   8   1      251.89      275.69     16.98 o
  10   8   1       86.42      121.67     18.95 o
  11   8   1      616.00      670.00     26.67 o
  12   8   1      200.26      215.59     22.75 o
 -12   9   1        4.39        0.00     22.90 o
 -11   9   1      634.68      644.92     29.61 o
 -10   9   1        4.13        2.70     18.29 o
  -9   9   1      435.48      452.53     22.18 o
  -8   9   1      583.33      562.58     20.42 o
  -7   9   1     2727.73     2631.85     34.83 o
  -6   9   1     2482.22     2520.51     35.50 o
  -5   9   1     2150.74     2183.69     30.62 o
  -4   9   1    10796.54    11323.31     69.75 o
  -3   9   1      477.63      607.43     18.17 o
  -2   9   1     1974.06     1807.46     29.90 o
  -1   9   1      503.35      601.05     23.29 o
   0   9   1    12507.89    12609.39     99.90 o
   1   9   1     2762.81     2938.16     48.27 o
   2   9   1     8706.40     9140.54     80.85 o
   3   9   1       47.07       15.25      9.38 o
   4   9   1     1549.98     1311.97     30.79 o
   5   9   1       18.95       50.89     15.09 o
   6   9   1     3135.92     3310.04     46.66 o
   7   9   1      473.74      516.52     24.02 o
   8   9   1      111.58      144.06     18.87 o
   9   9   1      259.73      291.12     19.45 o
  10   9   1      935.64      897.78     33.12 o
  11   9   1      389.51      361.03     25.54 o
  12   9   1      449.79      425.23     24.61 o
 -12  10   1      280.24      326.12     37.22 o
 -11  10   1      339.06      357.75     26.79 o
 -10  10   1     1424.91     1391.49     35.61 o
  -9  10   1      109.23       97.17     18.99 o
  -8  10   1      627.78      602.33     21.17 o
  -7  10   1     1055.02     1087.07     25.96 o
  -6  10   1      616.90      669.96     20.81 o
  -5  10   1     1362.08     1316.39     27.03 o
  -4  10   1      263.09      285.21     14.09 o
  -3  10   1      300.99      225.00     13.47 o
  -2  10   1      204.90      253.86     15.55 o
  -1  10   1     3352.69     3478.48     51.31 o
   0  10   1      705.65      643.02     26.67 o
   1  10   1     4980.80     5053.66     63.32 o
   2  10   1     1705.76     1812.22     40.39 o
   3  10   1      559.20      552.70     20.16 o
   4  10   1      745.59      779.34     30.30 o
   5  10   1      627.79      552.42     25.09 o
   6  10   1      237.48      222.84     22.16 o
   7  10   1     2440.99     2575.86     48.58 o
   8  10   1       54.57       39.92     16.80 o
   9  10   1        8.13       13.85     15.34 o
  10  10   1        1.23        0.00     20.97 o
  11  10   1     1058.07     1068.99     39.84 o
  12  10   1      718.86      671.14     31.56 o
 -12  11   1       63.05       75.52     40.21 o
 -11  11   1       20.08       72.77     22.43 o
 -10  11   1       14.45       14.75     17.17 o
  -9  11   1       85.15       44.76     18.26 o
  -8  11   1      791.54      757.17     23.46 o
  -7  11   1       25.63       61.82     13.25 o
  -6  11   1       24.02       10.49     14.59 o
  -5  11   1        6.04        0.00     12.80 o
  -4  11   1      306.53      304.67     15.72 o
  -3  11   1       12.06       17.85     16.95 o
  -2  11   1       36.90        2.34     13.44 o
  -1  11   1      482.68      594.61     27.11 o
   0  11   1        0.13       18.13     23.54 o
   1  11   1      308.69      303.41     22.82 o
   2  11   1       16.96       22.93     22.34 o
   3  11   1       77.89      102.00     16.67 o
   4  11   1      100.28      123.02     15.74 o
   5  11   1        0.81       14.45     22.36 o
   6  11   1        0.06       27.04     13.85 o
   7  11   1        0.00        7.72     27.15 o
   8  11   1      123.48       93.89     22.04 o
   9  11   1       21.78       31.27     18.97 o
  10  11   1      148.75      139.82     25.16 o
  11  11   1      114.77       63.83     26.96 o
  12  11   1        2.66       44.08     48.76 o
 -11  12   1      220.82      201.60     23.97 o
 -10  12   1      266.65      280.24     23.45 o
  -9  12   1      201.44      209.76     22.00 o
  -8  12   1      473.30      483.02     25.46 o
  -7  12   1     2169.42     2184.92     38.59 o
  -6  12   1     1840.18     1808.63     35.11 o
  -5  12   1      825.94      822.14     24.04 o
  -4  12   1     1175.64     1202.86     25.89 o
  -3  12   1       45.59       59.07     14.75 o
  -2  12   1      125.07      116.87     16.45 o
  -1  12   1     1856.68     1802.24     34.12 o
   0  12   1     2722.57     2671.70     51.24 o
   1  12   1      720.36      561.63     39.52 o
   2  12   1        8.22        1.94     17.01 o
   3  12   1     1370.83     1376.25     35.54 o
   4  12   1      402.24      407.67     20.06 o
   5  12   1     1774.54     1730.87     41.12 o
   6  12   1       10.95        9.70     18.26 o
   7  12   1     1167.42     1151.66     40.27 o
   8  12   1      111.09      104.58     31.58 o
   9  12   1     1139.57     1159.14     38.74 o
  10  12   1        8.03        0.00     24.27 o
  11  12   1      202.99      230.84     34.91 o
 -11  13   1      212.34      300.31     31.53 o
 -10  13   1      291.18      274.65     29.75 o
  -9  13   1        4.21       12.23     23.67 o
  -8  13   1      353.16      370.68     27.94 o
  -7  13   1      936.74      949.56     32.09 o
  -6  13   1     2040.09     2059.00     38.24 o
  -5  13   1     2976.39     2980.19     40.80 o
  -4  13   1       74.94      104.81     16.57 o
  -3  13   1     2584.14     2752.02     38.44 o
  -2  13   1      697.50      614.41     21.09 o
  -1  13   1      422.08      414.87     18.95 o
   0  13   1     2729.91     2661.84     54.04 o
   1  13   1       60.48        0.00     20.92 o
   2  13   1     3859.09     3900.33     58.42 o
   3  13   1      371.23      376.45     25.37 o
   4  13   1     1705.85     1675.97     33.19 o
   5  13   1        4.55       25.19     18.34 o
   6  13   1      925.25      913.54     31.59 o
   7  13   1      309.65      329.19     28.38 o
   8  13   1      666.34      703.18     33.11 o
   9  13   1      109.33      146.78     28.33 o
  10  13   1      303.88      328.63     31.61 o
  11  13   1      173.50      235.88     32.91 o
 -10  14   1       71.89       73.77     25.92 o
  -9  14   1       51.66       80.70     30.10 o
  -8  14   1       44.88       39.06     18.56 o
  -7  14   1      560.95      523.83     27.70 o
  -6  14   1      783.02      695.31     25.38 o
  -5  14   1       32.50        0.00     14.07 o
  -4  14   1       19.71       21.01     13.05 o
  -3  14   1       52.75       21.26     12.34 o
  -2  14   1      221.09      220.90     16.19 o
  -1  14   1      484.09      545.35     28.05 o
   0  14   1     2030.22     1832.51     43.67 o
   1  14   1       15.38       10.43     26.91 o
   2  14   1       36.74       44.27     20.97 o
   3  14   1      528.18      485.16     25.50 o
   4  14   1      250.18      292.70     19.75 o
   5  14   1       46.86       50.41     20.50 o
   6  14   1      420.39      396.34     25.40 o
   7  14   1      497.79      518.71     31.27 o
   8  14   1      772.29      803.31     36.46 o
   9  14   1      117.69       94.14     24.16 o
  10  14   1       19.30        0.00     28.67 o
 -10  15   1        1.45        2.80     26.96 o
  -9  15   1       43.16       60.55     25.71 o
  -8  15   1      111.53      146.88     24.45 o
  -7  15   1       37.56       14.81     20.76 o
  -6  15   1       72.82       63.63     15.56 o
  -5  15   1      105.95      106.79     19.19 o
  -4  15   1      547.92      547.04     21.38 o
  -3  15   1        2.88        3.28     16.49 o
  -2  15   1      218.51      196.47     16.07 o
  -1  15   1      767.39      714.29     32.61 o
   0  15   1      794.16      736.33     33.16 o
   1  15   1      182.10      161.50     29.90 o
   2  15   1        8.56        0.00     21.89 o
   3  15   1       77.56      102.35     24.47 o
   4  15   1     1290.40     1256.88     29.30 o
   5  15   1      113.40      108.49     33.32 o
   6  15   1      689.01      668.65     34.44 o
   7  15   1        2.21        9.03     23.40 o
   8  15   1      239.49      213.56     30.56 o
   9  15   1        0.52       37.67     35.12 o
  10  15   1       10.71       29.95     26.59 o
  -9  16   1       27.51       64.66     27.54 o
  -8  16   1      537.91      579.11     29.95 o
  -7  16   1      544.68      617.08     30.88 o
  -6  16   1        5.43        0.00     14.88 o
  -5  16   1     2790.48     2648.53     43.14 o
  -4  16   1      108.41      114.21     19.28 o
  -3  16   1      202.10      242.21     16.57 o
  -2  16   1      505.78      450.69     23.13 o
  -1  16   1      399.26      415.58     29.09 o
   0  16   1     3954.07     4058.34     72.00 o
   1  16   1     4691.65     4715.76     72.03 o
   2  16   1       20.98        1.77     18.28 o
   3  16   1        6.50        0.00     17.90 o
   4  16   1      316.30      321.24     19.21 o
   5  16   1     1760.97     1732.31     40.80 o
   6  16   1       67.42       90.11     22.54 o
   7  16   1      380.52      387.83     30.97 o
   8  16   1        2.47        0.88     25.76 o
   9  16   1      316.18      382.36     33.38 o
  -9  17   1      156.68      103.81     32.09 o
  -8  17   1      244.42      172.60     23.76 o
  -7  17   1       95.24      115.70     21.13 o
  -6  17   1      326.27      306.47     21.70 o
  -5  17   1      319.89      314.94     20.48 o
  -4  17   1     1650.00     1655.54     38.00 o
  -3  17   1       21.64       26.98     20.30 o
  -2  17   1      966.41     1045.38     38.85 o
  -1  17   1      672.53      695.30     33.61 o
   0  17   1     2215.66     2271.55     74.37 o
   1  17   1      555.59      632.99     33.24 o
   2  17   1      558.42      525.94     29.77 o
   3  17   1       99.36       99.59     20.73 o
   4  17   1      706.98      730.08     25.32 o
   5  17   1       46.05       34.97     20.91 o
   6  17   1     1239.22     1290.08     39.17 o
   7  17   1      147.23      190.52     34.98 o
   8  17   1       47.74       88.24     28.79 o
   9  17   1        9.13        0.00     29.21 o
  -8  18   1       12.71        0.00     29.48 o
  -7  18   1       28.76       37.62     21.79 o
  -6  18   1        0.97        0.00     24.33 o
  -5  18   1       74.79       32.28     20.21 o
  -4  18   1       72.05       98.34     19.93 o
  -3  18   1      131.21      109.25     25.18 o
  -2  18   1       26.18       29.10     27.75 o
  -1  18   1       12.73        0.00     22.42 o
   0  18   1      126.25      142.23     27.62 o
   1  18   1      972.60     1018.31     37.47 o
   2  18   1      191.24      175.93     28.61 o
   3  18   1        2.67        5.91     21.39 o
   4  18   1       37.77       15.82     18.08 o
   5  18   1      134.31      110.66     25.36 o
   6  18   1       17.58        1.15     20.18 o
   7  18   1        1.94       15.05     29.81 o
   8  18   1       44.44       54.00     30.74 o
  -7  19   1      223.87      244.07     28.67 o
  -6  19   1       52.33       47.02     24.33 o
  -5  19   1      170.25      173.12     19.05 o
  -4  19   1      166.94      165.14     20.34 o
  -3  19   1       58.05       24.18     15.89 o
  -2  19   1      591.39      577.64     35.36 o
  -1  19   1      128.54       94.33     27.33 o
   0  19   1      719.52      750.99     37.47 o
   1  19   1      162.21      176.50     35.32 o
   2  19   1      518.43      463.83     30.98 o
   3  19   1       19.44       30.35     23.82 o
   4  19   1      475.07      462.00     22.79 o
   5  19   1       53.96       11.21     18.45 o
   6  19   1      155.87      173.10     26.09 o
   7  19   1      135.62      134.59     31.48 o
  -6  20   1      369.77      388.34     29.83 o
  -5  20   1      334.05      362.07     21.16 o
  -4  20   1      352.66      394.91     24.80 o
  -3  20   1      346.54      422.96     30.43 o
  -2  20   1      179.03      208.24     37.82 o
  -1  20   1     1219.70     1235.76     46.32 o
   0  20   1      164.27      189.33     29.60 o
   1  20   1     1790.33     1737.53     71.65 o
   2  20   1       82.90       29.68     28.02 o
   3  20   1      782.03      821.38     31.21 o
   4  20   1       14.10        0.00     23.71 o
   5  20   1      620.39      665.62     29.81 o
   6  20   1        0.44        0.00     39.12 o
  -4  21   1       94.36       79.95     18.54 o
  -3  21   1      294.39      358.12     36.67 o
  -2  21   1      341.00      406.67     30.49 o
  -1  21   1       18.12       26.85     22.83 o
   0  21   1      426.82      450.77     31.81 o
   1  21   1        0.29        0.00     28.76 o
   2  21   1      113.47      101.73     25.62 o
   3  21   1        2.73        0.73     18.91 o
   4  21   1      187.49      163.66     21.69 o
  -2  22   1       21.01        0.00     27.36 o
  -1  22   1        3.64       44.39     29.18 o
   0  22   1       13.98       60.01     26.22 o
   1  22   1      104.53      157.18     31.05 o
   2  22   1        7.29       37.56     26.33 o
 -13   0   2     1958.17     1937.51     61.47 o
 -12   0   2        5.71        0.00     27.09 o
 -11   0   2     2223.69     2265.14     60.96 o
 -10   0   2       20.90        8.33     18.79 o
  -9   0   2     2513.56     2425.14     73.72 o
  -8   0   2        1.41       49.68     24.61 o
  -7   0   2     4232.85     3971.61     72.80 o
  -6   0   2     6964.46     7079.90     92.11 o
  -5   0   2    15962.62    16907.57    131.29 o
  -4   0   2     2467.90     2546.95     41.44 o
  -3   0   2      518.35      559.28     26.32 o
  -2   0   2     4683.44     4640.08     39.39 o
   2   0   2     3329.45     2661.41     39.18 o
   3   0   2     5479.74     5327.70     65.11 o
   4   0   2    12446.75    12687.95    120.35 o
   5   0   2        2.16        0.00     26.60 o
   6   0   2    12336.23    13433.36    104.34 o
   7   0   2       37.33        3.55     20.11 o
   8   0   2     1046.99      994.45     29.28 o
   9   0   2      171.91      205.77     17.68 o
  10   0   2       66.15       69.25     13.87 o
  11   0   2       38.74       60.41     25.54 o
  12   0   2      301.18      364.56     41.16 o
  13   0   2        2.44        9.35     45.03 o
 -13   1   2       78.33       33.86     24.18 o
 -12   1   2     2133.45     2103.27     43.59 o
 -11   1   2      269.14      268.52     20.52 o
 -10   1   2      248.41      225.42     20.00 o
  -9   1   2       28.46        0.00     17.19 o
  -8   1   2     1174.11     1244.52     31.82 o
  -7   1   2     1075.47     1230.52     28.69 o
  -6   1   2     4935.76     5394.93     56.61 o
  -5   1   2      792.69      726.68     19.77 o
  -4   1   2     2172.29     2082.96     23.45 o
  -3   1   2     4712.27     4624.37     30.83 o
  -2   1   2     3704.67     3854.72     25.33 o
  -1   1   2     5483.23     5132.88    146.03 o
   1   1   2     8537.63     8504.88    125.02 o
   2   1   2      865.08      921.22     18.18 o
   3   1   2     8953.06     8882.94     58.28 o
   4   1   2      916.31      977.05     17.02 o
   5   1   2    11481.24    11764.68     79.72 o
   6   1   2       34.44       15.37     11.31 o
   7   1   2      380.44      349.32     15.86 o
   8   1   2      267.42      272.72     13.95 o
   9   1   2      722.60      800.69     19.30 o
  10   1   2        7.43       16.16     12.24 o
  11   1   2      253.01      239.38     14.84 o
  12   1   2       27.35       41.05     20.38 o
  13   1   2      113.54       86.80     23.52 o
 -13   2   2        7.44        3.25     19.51 o
 -12   2   2      977.47      885.01     31.22 o
 -11   2   2       70.83       63.12     17.46 o
 -10   2   2      267.82      295.33     21.91 o
  -9   2   2        2.12        0.00     15.78 o
  -8   2   2       41.81       18.43     15.95 o
  -7   2   2      311.53      325.22     18.98 o
  -6   2   2       30.13       10.32     10.36 o
  -5   2   2      249.88      191.59     10.38 o
  -4   2   2       46.90       42.58      7.78 o
  -3   2   2       84.76       79.66      7.25 o
  -2   2   2     1200.10     1213.36     13.32 o
  -1   2   2      116.09      100.16      4.55 o
   0   2   2     1783.35     1747.25     24.81 o
   1   2   2      241.83      247.66      6.33 o
   2   2   2      705.05      729.30     11.18 o
   3   2   2       63.77       71.54      7.34 o
   4   2   2     1277.34     1322.43     16.71 o
   5   2   2        0.93        0.00      8.75 o
   6   2   2      723.53      748.42     19.83 o
   7   2   2        1.25        3.76     14.55 o
   8   2   2       79.69       74.66     13.29 o
   9   2   2       56.51       22.36     12.94 o
  10   2   2        6.57        0.27     13.55 o
  11   2   2       39.36       12.92     11.32 o
  12   2   2       10.49        0.00     22.21 o
  13   2   2       47.77       43.51     22.84 o
 -13   3   2       60.17       14.74     20.02 o
 -12   3   2      236.63      228.59     22.13 o
 -11   3   2      280.69      351.55     25.13 o
 -10   3   2      943.51      927.32     29.86 o
  -9   3   2       41.19       28.53     14.54 o
  -8   3   2     1929.17     1906.95     36.90 o
  -7   3   2      736.12      706.32     19.92 o
  -6   3   2     6567.06     6578.95     55.81 o
  -5   3   2     5721.71     5982.03     46.06 o
  -4   3   2     4482.80     4674.48     34.50 o
  -3   3   2     4680.39     4653.05     30.28 o
  -2   3   2     6538.04     7082.62     37.14 o
  -1   3   2    12030.54    12046.78     57.33 o
   0   3   2      847.69      803.41     14.52 o
   1   3   2     1633.51     1637.92     17.44 o
   2   3   2       55.07       68.27     13.03 o
   3   3   2      490.34      439.25      9.10 o
   4   3   2     1708.00     1737.40     17.80 o
   5   3   2     8245.12     8392.70     53.02 o
   6   3   2      900.36     1002.38     19.41 o
   7   3   2     1917.92     1812.24     26.67 o
   8   3   2      542.23      495.00     19.07 o
   9   3   2     1125.60     1186.24     24.29 o
  10   3   2      123.30      108.77     18.70 o
  11   3   2      951.81      926.18     22.62 o
  12   3   2      219.26      226.18     16.87 o
  13   3   2      232.09      195.81     28.79 o
 -13   4   2      178.63      108.35     26.73 o
 -12   4   2      262.00      241.71     22.80 o
 -11   4   2      522.48      507.80     25.53 o
 -10   4   2       15.85       18.41     17.41 o
  -9   4   2     1004.93     1020.01     24.64 o
  -8   4   2      184.27      149.46     17.75 o
  -7   4   2     2068.03     1978.30     34.15 o
  -6   4   2     5997.57     6398.68     48.22 o
  -5   4   2    12475.66    12602.95     66.05 o
  -4   4   2      478.57      412.81     11.31 o
  -3   4   2      100.51      107.99      9.57 o
  -2   4   2     1613.23     1583.29     17.65 o
  -1   4   2    12804.18    12701.54     70.06 o
   0   4   2     4142.59     4385.59     35.58 o
   1   4   2     7639.64     7796.37     49.89 o
   2   4   2     2961.05     2912.63     33.77 o
   3   4   2     2104.09     2106.04     25.59 o
   4   4   2     3951.05     3792.34     32.68 o
   5   4   2      353.00      330.73     10.48 o
   6   4   2     4009.81     3862.41     35.22 o
   7   4   2      429.10      426.88     14.95 o
   8   4   2      497.24      413.30     16.09 o
   9   4   2      278.06      287.10     16.38 o
  10   4   2      814.86      801.51     21.17 o
  11   4   2      407.61      374.98     18.98 o
  12   4   2      543.36      522.35     18.09 o
  13   4   2      331.65      347.51     38.02 o
 -13   5   2       15.00       12.76     29.77 o
 -12   5   2      237.78      205.73     23.05 o
 -11   5   2       34.25        1.53     31.58 o
 -10   5   2      369.46      377.27     23.44 o
  -9   5   2       74.49       59.19     12.93 o
  -8   5   2       18.83       11.43     14.56 o
  -7   5   2       15.02        7.93     10.59 o
  -6   5   2       55.47       31.74     10.15 o
  -5   5   2       32.56       47.43      8.99 o
  -4   5   2      977.47      979.95     17.13 o
  -3   5   2     6247.78     6606.81     42.47 o
  -2   5   2     1879.18     1927.59     24.07 o
  -1   5   2      618.39      619.08     15.45 o
   0   5   2     1405.29     1434.33     25.06 o
   1   5   2     3382.01     3309.48     34.38 o
   2   5   2     1767.26     1799.57     29.40 o
   3   5   2      490.41      506.92     15.53 o
   4   5   2        0.45        0.66     10.86 o
   5   5   2     3703.40     3458.34     33.96 o
   6   5   2       55.38       24.41      9.24 o
   7   5   2       35.53       64.91     18.75 o
   8   5   2        3.57        0.00     12.80 o
   9   5   2      149.79      135.24     14.20 o
  10   5   2       71.13       35.78     13.01 o
  11   5   2        8.24       15.72     15.35 o
  12   5   2        0.47        0.00     17.67 o
  13   5   2      158.34      165.68     18.56 o
 -13   6   2      112.17      103.23     26.32 o
 -12   6   2        4.05       37.82     21.95 o
 -11   6   2      184.95      189.54     18.42 o
 -10   6   2        0.23       11.79     18.91 o
  -9   6   2      763.83      769.93     20.18 o
  -8   6   2       12.95       20.49     11.24 o
  -7   6   2      303.61      296.80     13.12 o
  -6   6   2      416.92      344.22     13.62 o
  -5   6   2        5.22        0.00      9.06 o
  -4   6   2      609.99      596.33     14.56 o
  -3   6   2      322.20      238.16     10.40 o
  -2   6   2    12043.90    12752.82     72.04 o
  -1   6   2     1305.32     1294.71     21.39 o
   0   6   2     2808.81     2804.21     36.80 o
   1   6   2       29.89       45.55     13.20 o
   2   6   2     1485.99     1459.38     21.50 o
   3   6   2      642.91      671.35     16.09 o
   4   6   2      421.80      387.40     17.25 o
   5   6   2     3866.16     4062.20     49.28 o
   6   6   2     1571.13     1534.82     28.18 o
   7   6   2      410.42      389.86     25.67 o
   8   6   2      746.96      691.20     26.40 o
   9   6   2       42.85       34.38     13.66 o
  10   6   2       43.74       40.00     14.76 o
  11   6   2      181.26      109.99     18.47 o
  12   6   2      342.05      361.70     20.68 o
  13   6   2       44.68       50.50     21.85 o
 -13   7   2       76.82      202.64     34.06 o
 -12   7   2      420.04      475.72     28.74 o
 -11   7   2        7.91        0.01     17.74 o
 -10   7   2      104.89       53.96     17.30 o
  -9   7   2      135.37      157.35     21.73 o
  -8   7   2      601.82      577.85     21.53 o
  -7   7   2       32.34        5.99     12.59 o
  -6   7   2     1555.24     1473.62     26.26 o
  -5   7   2      964.21      950.01     18.42 o
  -4   7   2      244.54      168.52     10.02 o
  -3   7   2     4592.93     4644.65     37.83 o
  -2   7   2     3946.80     3976.93     43.63 o
  -1   7   2     4033.72     3936.48     38.43 o
   0   7   2      316.32      244.43     14.72 o
   1   7   2     4471.48     4358.38     45.62 o
   2   7   2       28.23       23.31      9.63 o
   3   7   2       46.61        0.00     13.81 o
   4   7   2     2907.59     3348.12     45.22 o
   5   7   2     6563.86     6403.27     66.12 o
   6   7   2       36.61       20.34     16.24 o
   7   7   2     3276.54     3238.21     41.77 o
   8   7   2       20.31       41.72     11.35 o
   9   7   2      155.95      134.68     20.64 o
  10   7   2      129.94      167.27     20.42 o
  11   7   2     3436.33     3297.12     49.37 o
  12   7   2        6.15       21.78     20.20 o
  13   7   2      238.71      244.80     29.14 o
 -13   8   2      289.05      296.30     39.42 o
 -12   8   2       14.77       14.17     28.06 o
 -11   8   2      790.56      824.21     31.99 o
 -10   8   2      541.34      516.32     25.54 o
  -9   8   2        4.74        0.00     14.06 o
  -8   8   2      874.96      872.45     24.90 o
  -7   8   2     2340.58     2335.85     34.73 o
  -6   8   2      542.82      536.82     18.39 o
  -5   8   2     2214.63     2212.83     33.22 o
  -4   8   2       78.43       98.63     10.70 o
  -3   8   2      165.15      232.66     11.94 o
  -2   8   2      614.12      593.40     17.88 o
  -1   8   2    10634.04    11267.00     74.23 o
   0   8   2     5283.03     5472.33     58.44 o
   1   8   2     7317.15     7835.40     66.85 o
   2   8   2     5040.14     5090.43     51.28 o
   3   8   2      101.85      131.68     19.04 o
   4   8   2       46.12       11.87     13.60 o
   5   8   2      110.13       89.50     16.48 o
   6   8   2     3345.16     3558.06     52.66 o
   7   8   2       10.78        0.00     16.52 o
   8   8   2      907.64      835.34     24.13 o
   9   8   2      614.31      524.71     23.74 o
  10   8   2     1056.85     1096.05     29.67 o
  11   8   2      115.44      123.27     19.04 o
  12   8   2      471.36      465.10     23.73 o
 -12   9   2       11.05       21.97     28.62 o
 -11   9   2        4.19        0.00     21.03 o
 -10   9   2       69.77       53.31     15.78 o
  -9   9   2       38.94       31.47     18.43 o
  -8   9   2       87.88       55.41     18.20 o
  -7   9   2      547.03      532.63     27.18 o
  -6   9   2       23.42        6.70     13.40 o
  -5   9   2      135.23      145.11     12.64 o
  -4   9   2      573.06      617.89     16.13 o
  -3   9   2     1591.38     1694.18     26.29 o
  -2   9   2      554.05      637.56     19.52 o
  -1   9   2      674.54      706.22     19.84 o
   0   9   2       52.38       30.13     13.74 o
   1   9   2      213.85      261.39     16.90 o
   2   9   2       36.57       42.85     12.70 o
   3   9   2      277.09      329.74     15.99 o
   4   9   2       87.26       78.57     17.91 o
   5   9   2     1714.08     1674.25     37.07 o
   6   9   2      135.52       88.15     25.83 o
   7   9   2      201.63      241.47     20.84 o
   8   9   2      148.10      159.24     19.47 o
   9   9   2        2.78        5.65     16.38 o
  10   9   2      123.23      132.86     21.00 o
  11   9   2      385.11      418.55     24.08 o
  12   9   2       93.32       99.14     24.13 o
 -12  10   2        0.94        0.00     22.26 o
 -11  10   2      326.88      337.80     25.84 o
 -10  10   2      193.74      173.49     17.77 o
  -9  10   2     1138.30     1164.02     30.82 o
  -8  10   2      103.65       80.92     18.45 o
  -7  10   2     1077.99     1070.28     25.90 o
  -6  10   2      413.03      395.92     18.49 o
  -5  10   2     1091.84     1043.50     25.10 o
  -4  10   2      276.22      245.42     13.16 o
  -3  10   2     1780.16     1913.99     29.31 o
  -2  10   2      340.77      278.82     19.38 o
  -1  10   2     1974.37     1812.28     30.50 o
   0  10   2      847.34      802.78     28.47 o
   1  10   2      978.40      939.99     29.09 o
   2  10   2     3115.51     2888.29     41.79 o
   3  10   2      910.12     1010.47     21.86 o
   4  10   2     2649.41     2722.02     40.71 o
   5  10   2       17.22        0.00     22.60 o
   6  10   2     1064.64     1021.22     33.02 o
   7  10   2        5.18       40.21     18.94 o
   8  10   2      317.28      387.85     27.49 o
   9  10   2       30.56       24.16     18.65 o
  10  10   2       34.28       72.16     30.30 o
  11  10   2        4.67        0.00     22.78 o
  12  10   2      452.58      444.67     37.19 o
 -12  11   2      667.19      624.43     37.46 o
 -11  11   2       19.71       31.90     20.55 o
 -10  11   2      271.46      316.49     24.27 o
  -9  11   2       38.03       56.01     16.94 o
  -8  11   2     2481.31     2485.97     40.39 o
  -7  11   2      650.24      627.24     22.76 o
  -6  11   2     5059.33     5276.29     53.77 o
  -5  11   2     1800.19     1805.77     29.67 o
  -4  11   2     1452.25     1367.78     29.70 o
  -3  11   2     3379.01     3573.06     43.56 o
  -2  11   2      226.66      210.83     16.24 o
  -1  11   2     3631.41     3461.94     54.55 o
   0  11   2      825.84      845.03     36.38 o
   1  11   2     3957.13     4039.10     57.18 o
   2  11   2     1184.96     1186.74     29.60 o
   3  11   2     1360.79     1293.52     26.54 o
   4  11   2      157.80      159.24     21.08 o
   5  11   2     3564.89     3585.23     64.53 o
   6  11   2        0.86        6.48     17.80 o
   7  11   2     2226.85     2294.42     50.22 o
   8  11   2       17.93        8.98     19.81 o
   9  11   2      256.74      278.21     23.87 o
  10  11   2       49.95       58.72     21.09 o
  11  11   2      707.42      731.74     37.50 o
 -11  12   2       19.94       74.89     24.57 o
 -10  12   2       16.69       14.39     24.80 o
  -9  12   2       24.51       34.81     15.24 o
  -8  12   2      564.02      554.97     23.91 o
  -7  12   2     1057.69     1131.86     28.99 o
  -6  12   2      136.27      159.51     16.75 o
  -5  12   2     1153.35     1117.81     25.26 o
  -4  12   2     1054.76     1050.21     25.60 o
  -3  12   2      799.09      737.67     22.45 o
  -2  12   2      291.84      345.56     19.62 o
  -1  12   2      649.51      626.01     27.68 o
   0  12   2     2505.30     2444.47     48.20 o
   1  12   2       22.45       40.34     28.46 o
   2  12   2     1459.61     1473.44     36.25 o
   3  12   2       99.25      157.34     20.72 o
   4  12   2     1536.71     1586.45     37.74 o
   5  12   2      503.04      425.39     32.92 o
   6  12   2      368.01      446.51     34.18 o
   7  12   2      352.52      353.42     28.65 o
   8  12   2       68.88       54.27     22.73 o
   9  12   2      562.76      537.41     28.10 o
  10  12   2       33.19       70.54     23.34 o
  11  12   2      137.56      144.66     28.95 o
 -11  13   2       11.57        2.02     24.75 o
 -10  13   2      377.64      359.20     27.38 o
  -9  13   2       79.13       67.52     16.60 o
  -8  13   2      312.03      350.30     20.91 o
  -7  13   2      276.57      291.12     25.12 o
  -6  13   2       56.06       41.17     22.30 o
  -5  13   2       31.34       14.22     14.28 o
  -4  13   2       66.39       97.38     20.43 o
  -3  13   2       46.83       71.64     19.37 o
  -2  13   2      967.98      948.26     27.30 o
  -1  13   2       31.39       36.31     21.37 o
   0  13   2       66.57       30.66     22.59 o
   1  13   2        4.94        7.84     23.95 o
   2  13   2     1982.50     1926.65     37.59 o
   3  13   2      192.12      195.98     16.77 o
   4  13   2      701.51      672.81     28.78 o
   5  13   2      504.12      557.12     26.55 o
   6  13   2     1325.84     1316.34     49.69 o
   7  13   2       42.98       71.80     24.29 o
   8  13   2       64.72       47.95     24.46 o
   9  13   2       83.15      100.91     26.78 o
  10  13   2      209.62      190.73     26.80 o
  11  13   2       20.37       48.43     27.93 o
 -10  14   2       56.09       62.28     34.68 o
  -9  14   2      281.19      285.83     24.92 o
  -8  14   2       29.52       64.00     26.61 o
  -7  14   2      561.49      566.63     25.06 o
  -6  14   2      465.30      428.32     23.23 o
  -5  14   2      626.16      607.87     21.33 o
  -4  14   2       33.02       38.01     14.47 o
  -3  14   2        5.24        0.09     14.71 o
  -2  14   2      122.25      131.75     15.71 o
  -1  14   2      740.26      725.29     31.08 o
   0  14   2     1929.69     1890.77     46.96 o
   1  14   2     3390.62     3133.80     55.02 o
   2  14   2     4628.36     4466.26     58.39 o
   3  14   2       41.25       31.21     15.05 o
   4  14   2     1430.37     1447.00     37.59 o
   5  14   2       11.18        2.22     17.88 o
   6  14   2     1794.76     1749.35     53.59 o
   7  14   2        2.81       23.84     23.61 o
   8  14   2      219.31      254.60     30.69 o
   9  14   2       21.74        4.10     31.39 o
  10  14   2      221.67      277.21     33.15 o
 -10  15   2      415.28      452.52     34.39 o
  -9  15   2        7.44        1.57     20.44 o
  -8  15   2      223.53      247.76     28.28 o
  -7  15   2       17.76        8.23     20.71 o
  -6  15   2      580.30      608.04     26.62 o
  -5  15   2      304.77      322.48     18.77 o
  -4  15   2       44.69       21.02     21.30 o
  -3  15   2      595.70      523.98     24.55 o
  -2  15   2       26.88        5.54     12.98 o
  -1  15   2     2705.42     2670.96     70.95 o
   0  15   2      200.50      177.28     32.17 o
   1  15   2        6.81        4.41     21.87 o
   2  15   2       96.63       83.10     19.65 o
   3  15   2      548.16      573.23     25.56 o
   4  15   2       62.64       42.73     18.59 o
   5  15   2     3002.01     3078.34     61.37 o
   6  15   2       67.42       43.92     24.03 o
   7  15   2      905.65      926.89     42.14 o
   8  15   2       16.31        2.87     25.53 o
   9  15   2      303.72      305.08     27.82 o
  10  15   2        0.32       26.37     27.22 o
  -9  16   2       52.96       63.41     22.52 o
  -8  16   2        0.17       23.69     21.63 o
  -7  16   2       31.51       54.77     23.31 o
  -6  16   2        6.96       24.56     18.66 o
  -5  16   2      126.70      152.12     17.65 o
  -4  16   2       23.65        0.00     15.42 o
  -3  16   2      105.70       91.66     14.54 o
  -2  16   2        0.46        0.00     17.62 o
  -1  16   2        5.65       27.39     23.29 o
   0  16   2     1410.87     1253.45     40.36 o
   1  16   2      558.12      562.62     39.02 o
   2  16   2       53.50        5.54     22.15 o
   3  16   2       68.36       69.48     21.08 o
   4  16   2      162.20      126.91     21.88 o
   5  16   2       15.58        0.00     20.63 o
   6  16   2      281.20      257.82     30.81 o
   7  16   2      188.45      150.51     31.83 o
   8  16   2       19.24        0.00     28.45 o
   9  16   2       13.06       17.61     26.83 o
  -9  17   2        3.63       20.64     34.90 o
  -8  17   2      211.13      300.88     42.20 o
  -7  17   2       38.89       32.38     17.19 o
  -6  17   2       89.69       72.53     19.19 o
  -5  17   2     1341.03     1277.58     33.81 o
  -4  17   2      252.12      241.67     21.78 o
  -3  17   2      510.55      525.81     21.44 o
  -2  17   2      511.16      473.26     24.74 o
  -1  17   2       32.03       16.21     23.95 o
   0  17   2       28.92        0.00     23.57 o
   1  17   2        6.66        0.00     21.40 o
   2  17   2      847.97      828.19     32.84 o
   3  17   2        2.38       59.01     24.41 o
   4  17   2      163.60      172.47     17.58 o
   5  17   2        8.26       18.13     16.68 o
   6  17   2      152.73       71.25     29.15 o
   7  17   2      243.66      338.92     38.21 o
   8  17   2       91.66       56.60     29.28 o
  -8  18   2       39.75       27.82     27.39 o
  -7  18   2      646.35      642.67     35.12 o
  -6  18   2      661.07      656.78     38.25 o
  -5  18   2      239.41      266.71     21.98 o
  -4  18   2      778.85      799.91     26.00 o
  -3  18   2      414.21      403.39     19.69 o
  -2  18   2      545.81      510.50     28.42 o
  -1  18   2      870.33      887.90     44.71 o
   0  18   2      375.24      453.04     33.57 o
   1  18   2     1061.04     1115.28     43.37 o
   2  18   2     1183.10     1213.57     49.56 o
   3  18   2       64.90       47.14     23.66 o
   4  18   2      252.60      337.74     34.58 o
   5  18   2       60.58       31.72     21.26 o
   6  18   2      685.62      676.41     42.18 o
   7  18   2      145.59      166.50     31.81 o
   8  18   2      225.01      277.59     34.41 o
  -7  19   2        7.65        0.00     33.46 o
  -6  19   2      592.74      643.83     29.82 o
  -5  19   2      207.97      175.46     20.09 o
  -4  19   2      388.65      382.28     24.08 o
  -3  19   2      220.33      211.07     25.15 o
  -2  19   2      131.21      123.17     25.29 o
  -1  19   2      861.01      873.50     39.59 o
   0  19   2      334.89      328.45     36.79 o
   1  19   2      158.81      147.23     39.92 o
   2  19   2      396.64      371.64     32.44 o
   3  19   2      190.96      138.41     23.82 o
   4  19   2       42.79       17.50     21.48 o
   5  19   2      766.22      837.06     33.33 o
   6  19   2        4.90        0.00     28.92 o
   7  19   2      251.61      323.71     35.42 o
  -6  20   2        0.89        4.40     23.50 o
  -5  20   2       15.91       37.10     18.45 o
  -4  20   2        0.12       29.30     21.70 o
  -3  20   2        1.75        7.02     29.38 o
  -2  20   2        1.95       39.61     25.87 o
  -1  20   2      178.62      219.42     33.39 o
   0  20   2       54.36       90.90     26.70 o
   1  20   2      290.20      160.40     34.94 o
   2  20   2      314.32      342.64     31.21 o
   3  20   2        0.76        0.00     21.55 o
   4  20   2       11.46       12.51     18.49 o
   5  20   2       11.52       35.65     28.44 o
   6  20   2       13.14        0.00     30.33 o
  -4  21   2      363.45      396.49     38.15 o
  -3  21   2      162.32      164.37     40.36 o
  -2  21   2       61.25       46.76     25.77 o
  -1  21   2      231.45      150.50     34.43 o
   0  21   2        0.63        0.00     27.62 o
   1  21   2      954.09      927.22     40.16 o
   2  21   2        1.35        0.00     24.43 o
   3  21   2      709.94      664.46     28.66 o
   4  21   2       29.46        2.64     19.04 o
  -2  22   2      154.80      148.63     36.02 o
  -1  22   2       52.56        5.93     47.62 o
   0  22   2      470.26      494.61     44.31 o
   1  22   2       11.38       93.76     38.55 o
   2  22   2      482.19      468.42     36.89 o
 -13   1   3      740.29      693.04     31.28 o
 -12   1   3       79.98       73.36     20.54 o
 -11   1   3      806.72      855.08     29.52 o
 -10   1   3       32.27       47.29     21.28 o
  -9   1   3     1121.20     1078.83     32.34 o
  -8   1   3       82.15       69.90     17.21 o
  -7   1   3     1384.17     1302.15     30.33 o
  -6   1   3      739.16      740.01     22.04 o
  -5   1   3    16718.60    17791.37     90.36 o
  -4   1   3      196.42      237.40     10.63 o
  -3   1   3     9736.18     9417.58     50.54 o
  -2   1   3     1524.25     1616.24     20.60 o
  -1   1   3    14720.00    14614.13     72.04 o
   0   1   3     3826.13     3795.04     25.12 o
   1   1   3     3632.44     3688.68     23.80 o
   2   1   3    13924.64    14497.09     70.05 o
   3   1   3      155.05      161.28     13.15 o
   4   1   3    11579.23    12074.51     79.62 o
   5   1   3     1718.13     1660.27     29.19 o
   6   1   3     7569.63     7862.40     78.16 o
   7   1   3       85.21      103.36     15.20 o
   8   1   3      275.31      284.44     20.20 o
   9   1   3        2.87        0.00     18.87 o
  10   1   3       36.85       31.63     14.15 o
  11   1   3        0.36       11.50     18.73 o
  12   1   3       83.23       91.91     18.03 o
  13   1   3        1.53       44.80     24.14 o
 -13   2   3      240.99      289.18     27.75 o
 -12   2   3     1541.23     1459.99     40.19 o
 -11   2   3      144.06      126.53     21.09 o
 -10   2   3      666.48      676.72     29.18 o
  -9   2   3      164.85      160.06     20.05 o
  -8   2   3     2493.91     2455.62     42.51 o
  -7   2   3        8.45        8.88     15.19 o
  -6   2   3    24212.80    25154.34    124.81 o
  -5   2   3    15273.06    16736.87     84.68 o
  -4   2   3      150.18      123.13      8.52 o
  -3   2   3     5197.42     4898.45     34.93 o
  -2   2   3       13.05       27.35      9.85 o
  -1   2   3     1368.33     1355.87     17.07 o
   0   2   3     3686.21     3726.72     24.42 o
   1   2   3     9133.13     9089.67     43.68 o
   2   2   3    47891.92    47518.64    161.39 o
   3   2   3       28.88       20.42      7.35 o
   4   2   3       49.45       18.15     10.74 o
   5   2   3     4302.50     4302.02     51.49 o
   6   2   3       55.16       38.56     25.89 o
   7   2   3     3392.78     3250.45     51.03 o
   8   2   3       52.57       41.55     15.33 o
   9   2   3      468.73      491.46     22.61 o
  10   2   3       57.00       57.98     13.54 o
  11   2   3      571.50      590.65     23.70 o
  12   2   3        4.29       13.77     16.60 o
  13   2   3      320.62      301.18     32.41 o
 -13   3   3      319.90      274.29     25.77 o
 -12   3   3      227.89      209.77     23.53 o
 -11   3   3       16.11       47.52     19.37 o
 -10   3   3       18.22        0.00     18.84 o
  -9   3   3      660.74      638.30     26.95 o
  -8   3   3       14.00       19.75     17.88 o
  -7   3   3      258.46      219.89     18.49 o
  -6   3   3       40.48       37.32     11.52 o
  -5   3   3     7201.09     7671.60     48.81 o
  -4   3   3       63.70       37.18      8.05 o
  -3   3   3      936.65      867.71     14.37 o
  -2   3   3     9196.73     9416.18     45.02 o
  -1   3   3      372.24      398.54     13.22 o
   0   3   3    30358.87    31000.29    120.45 o
   1   3   3      274.87      245.08      9.92 o
   2   3   3    25053.77    26379.04    111.19 o
   3   3   3        6.52        0.00      9.01 o
   4   3   3      343.71      298.38     11.00 o
   5   3   3      448.99      409.82     11.56 o
   6   3   3      752.29      693.24     18.08 o
   7   3   3       41.75       36.82     11.29 o
   8   3   3       15.50        4.46      9.82 o
   9   3   3      764.22      712.49     19.27 o
  10   3   3      364.26      393.94     21.06 o
  11   3   3      211.69      182.29     17.60 o
  12   3   3      291.27      329.13     25.03 o
  13   3   3       72.85       46.94     24.04 o
 -13   4   3      106.95       68.50     21.67 o
 -12   4   3        3.51        7.98     20.40 o
 -11   4   3      346.00      337.77     29.74 o
 -10   4   3       24.18       20.84     18.66 o
  -9   4   3       20.71        0.00     20.98 o
  -8   4   3      968.48      957.70     26.97 o
  -7   4   3        1.06        0.00     12.35 o
  -6   4   3      455.84      401.96     16.17 o
  -5   4   3      202.14      189.26     11.37 o
  -4   4   3      748.69      777.65     15.40 o
  -3   4   3     2292.92     2310.89     22.71 o
  -2   4   3     2214.15     2471.29     24.06 o
  -1   4   3    10712.13    10655.34     56.48 o
   0   4   3     3765.46     3859.65     34.69 o
   1   4   3      898.39     1000.33     16.47 o
   2   4   3     2843.66     2812.65     28.93 o
   3   4   3        1.13        0.00      8.11 o
   4   4   3      457.70      433.90     11.68 o
   5   4   3     1433.45     1381.93     17.80 o
   6   4   3        1.59        6.60      9.15 o
   7   4   3     1020.27      966.79     20.67 o
   8   4   3        3.84       17.88     15.41 o
   9   4   3       23.04       31.84     12.41 o
  10   4   3        7.73       16.10     14.06 o
  11   4   3      210.41      199.78     31.13 o
  12   4   3       11.78        0.00     21.84 o
  13   4   3       78.81       74.37     20.80 o
 -13   5   3      134.81      147.14     20.54 o
 -12   5   3       22.41        0.00     17.25 o
 -11   5   3     2652.35     2650.39     50.95 o
 -10   5   3      594.13      621.58     23.44 o
  -9   5   3       11.54       12.13     15.15 o
  -8   5   3       17.69       10.87     17.73 o
  -7   5   3      876.04      760.72     20.44 o
  -6   5   3       42.32       17.07      9.59 o
  -5   5   3      560.41      508.43     14.44 o
  -4   5   3       21.52       18.46      9.80 o
  -3   5   3      712.93      586.21     13.41 o
  -2   5   3     6193.69     6294.32     43.12 o
  -1   5   3     1192.95     1110.24     19.32 o
   0   5   3    11646.31    11908.16     75.96 o
   1   5   3     1984.30     1935.33     23.73 o
   2   5   3     8132.11     8099.25     70.72 o
   3   5   3     2654.85     2705.66     31.21 o
   4   5   3     2307.21     2240.76     30.05 o
   5   5   3      215.27      199.90     11.33 o
   6   5   3     2855.57     2805.20     28.87 o
   7   5   3       20.43       39.47     10.82 o
   8   5   3     2165.02     2166.13     30.40 o
   9   5   3       20.92        0.00     12.60 o
  10   5   3      759.21      803.75     21.38 o
  11   5   3      187.11      155.72     13.71 o
  12   5   3     1357.29     1394.37     45.34 o
  13   5   3      149.15      158.07     24.91 o
 -13   6   3       38.22       28.43     29.04 o
 -12   6   3      380.59      400.11     22.08 o
 -11   6   3       59.14       47.76     14.40 o
 -10   6   3      335.65      350.43     17.57 o
  -9   6   3      261.84      281.36     18.13 o
  -8   6   3      571.83      574.66     19.48 o
  -7   6   3      279.81      283.63     14.38 o
  -6   6   3     4391.39     4219.65     40.34 o
  -5   6   3      178.13      200.36     12.11 o
  -4   6   3      830.22      726.28     17.47 o
  -3   6   3       14.88        1.35      8.71 o
  -2   6   3      899.98      868.29     17.23 o
  -1   6   3     8537.11     8999.60     61.62 o
   0   6   3    12776.62    12890.18     79.26 o
   1   6   3     5727.50     5758.20     54.19 o
   2   6   3     1923.96     1746.51     27.01 o
   3   6   3      352.88      309.14     14.65 o
   4   6   3     1535.01     1577.14     26.24 o
   5   6   3     4236.94     4103.40     50.03 o
   6   6   3      857.28      893.44     24.69 o
   7   6   3     5392.72     5478.15     48.24 o
   8   6   3      555.56      528.84     19.44 o
   9   6   3      904.28      913.34     24.83 o
  10   6   3       13.39       28.65     15.63 o
  11   6   3      445.14      439.24     19.94 o
  12   6   3        5.06       23.88     28.59 o
  13   6   3      513.45      502.24     39.37 o
 -13   7   3        0.40        0.00     32.30 o
 -12   7   3        1.00        2.57     18.07 o
 -11   7   3      496.01      486.74     24.93 o
 -10   7   3       40.35       18.29     16.68 o
  -9   7   3      326.23      339.43     19.19 o
  -8   7   3       48.41       37.23     13.47 o
  -7   7   3       36.55       37.78     13.34 o
  -6   7   3      150.34      149.74     13.01 o
  -5   7   3     1019.68     1099.81     21.45 o
  -4   7   3     7587.96     8799.19     55.73 o
  -3   7   3     1961.01     2084.01     27.72 o
  -2   7   3      545.91      497.26     16.56 o
  -1   7   3     1050.30     1123.90     25.86 o
   0   7   3      222.45      207.84     14.87 o
   1   7   3     5907.19     6344.74     60.62 o
   2   7   3       61.51       31.24     12.10 o
   3   7   3     4372.98     4563.52     53.95 o
   4   7   3        1.78       29.69     12.48 o
   5   7   3      240.23      292.12     19.24 o
   6   7   3       87.75      113.38     16.54 o
   7   7   3      360.25      381.09     21.43 o
   8   7   3      557.03      553.05     26.12 o
   9   7   3     1183.97     1121.38     26.54 o
  10   7   3        0.90        0.00     14.57 o
  11   7   3       37.63        0.00     14.45 o
  12   7   3      517.84      535.77     24.35 o
 -12   8   3      507.42      510.84     30.23 o
 -11   8   3       15.89        0.00     19.54 o
 -10   8   3       92.47       97.61     19.15 o
  -9   8   3       13.60       16.63     24.29 o
  -8   8   3        2.87        2.01     14.17 o
  -7   8   3       27.66       21.10     13.73 o
  -6   8   3     2256.45     2174.74     30.36 o
  -5   8   3     1339.68     1366.13     24.34 o
  -4   8   3     2319.49     2246.59     29.05 o
  -3   8   3      256.65      247.87     14.59 o
  -2   8   3     7480.00     7810.15     60.28 o
  -1   8   3     2337.73     2484.38     38.10 o
   0   8   3      107.30      124.89     15.82 o
   1   8   3      870.97      838.48     25.04 o
   2   8   3       58.85       23.71     12.26 o
   3   8   3     5138.74     5193.21     54.07 o
   4   8   3       14.92        0.00     14.26 o
   5   8   3     3148.50     3339.12     49.94 o
   6   8   3     1044.24     1013.28     31.30 o
   7   8   3      144.71      140.25     17.91 o
   8   8   3       54.47       62.93     16.10 o
   9   8   3       94.22       73.83     18.80 o
  10   8   3      620.41      614.46     32.11 o
  11   8   3      617.93      631.19     26.22 o
  12   8   3        0.92        5.60     22.40 o
 -12   9   3      211.17      180.96     29.93 o
 -11   9   3     1660.11     1699.79     40.84 o
 -10   9   3      157.43      139.12     24.54 o
  -9   9   3      104.47       92.01     15.51 o
  -8   9   3       60.47       61.87     15.11 o
  -7   9   3     8165.30     8407.10     69.83 o
  -6   9   3       33.46       46.86     11.61 o
  -5   9   3     5149.59     5149.73     65.71 o
  -4   9   3       26.62        0.00     10.79 o
  -3   9   3     6641.33     6826.93     58.39 o
  -2   9   3     4391.68     4340.06     50.51 o
  -1   9   3     9030.71     9030.56     78.22 o
   0   9   3      708.66      608.58     22.60 o
   1   9   3      475.43      416.06     20.29 o
   2   9   3      995.09      901.33     31.34 o
   3   9   3      282.10      232.11     16.27 o
   4   9   3     3513.72     3397.21     42.62 o
   5   9   3     1785.00     1749.19     39.03 o
   6   9   3     9650.33     9861.64     93.86 o
   7   9   3      479.07      465.40     28.94 o
   8   9   3     1743.62     1694.21     38.63 o
   9   9   3       37.52       17.70     16.56 o
  10   9   3      880.97      779.41     33.56 o
  11   9   3       14.92        0.00     26.69 o
  12   9   3      178.20      218.65     34.00 o
 -12  10   3      663.48      621.06     32.45 o
 -11  10   3      106.17       94.61     19.64 o
 -10  10   3      610.17      618.79     30.61 o
  -9  10   3       45.98       89.21     15.99 o
  -8  10   3      129.10      152.34     17.78 o
  -7  10   3      361.17      339.25     19.71 o
  -6  10   3     3133.59     3050.99     37.72 o
  -5  10   3      658.57      625.01     18.27 o
  -4  10   3      374.73      324.43     14.90 o
  -3  10   3        1.67        0.00     15.55 o
  -2  10   3     1301.70     1366.30     28.11 o
  -1  10   3     4849.68     5197.94     60.71 o
   0  10   3     1217.30     1049.24     29.32 o
   1  10   3     3218.54     3093.95     49.03 o
   2  10   3        3.53       28.92     13.85 o
   3  10   3     5939.48     6478.18     68.36 o
   4  10   3      376.14      435.13     18.75 o
   5  10   3     3923.38     4079.56     67.36 o
   6  10   3      103.21      140.08     24.18 o
   7  10   3      911.76      882.96     31.69 o
   8  10   3       93.56       94.38     19.26 o
   9  10   3      108.01      133.04     20.27 o
  10  10   3      547.25      554.03     36.70 o
  11  10   3      521.79      579.02     36.49 o
  12  10   3       11.30        0.00     31.17 o
 -12  11   3        9.40        0.00     25.84 o
 -11  11   3        0.62       16.88     17.97 o
 -10  11   3      157.25      158.92     20.68 o
  -9  11   3      753.19      755.57     26.77 o
  -8  11   3       10.04        5.59     14.66 o
  -7  11   3      453.75      460.34     21.41 o
  -6  11   3       34.69       52.76     13.50 o
  -5  11   3      250.05      255.14     20.22 o
  -4  11   3        9.76       14.78     12.50 o
  -3  11   3      469.15      408.50     19.00 o
  -2  11   3     1315.75     1401.96     30.86 o
  -1  11   3      238.25      238.98     20.81 o
   0  11   3      198.35      216.48     21.61 o
   1  11   3      736.77      835.16     29.61 o
   2  11   3      485.76      587.82     25.20 o
   3  11   3      338.92      319.73     21.00 o
   4  11   3        0.04        8.06     19.27 o
   5  11   3     1207.79     1216.30     35.71 o
   6  11   3       82.32      104.80     21.10 o
   7  11   3      532.73      456.93     26.55 o
   8  11   3        2.40       30.41     19.05 o
   9  11   3       29.77        0.00     21.09 o
  10  11   3       83.45       79.87     25.75 o
  11  11   3        5.12        0.00     23.76 o
 -11  12   3       15.60        0.00     33.56 o
 -10  12   3      962.41      937.99     32.40 o
  -9  12   3       43.94       38.83     16.62 o
  -8  12   3      735.97      743.06     25.96 o
  -7  12   3       40.95       15.13     16.83 o
  -6  12   3      932.53      865.61     26.24 o
  -5  12   3      314.84      319.51     18.22 o
  -4  12   3     2261.46     2401.76     36.36 o
  -3  12   3      195.87      194.07     17.17 o
  -2  12   3     2382.44     2199.30     37.52 o
  -1  12   3      746.51      721.38     29.17 o
   0  12   3     1190.56     1108.33     46.94 o
   1  12   3     2173.29     2106.10     48.18 o
   2  12   3     1335.10     1321.30     38.71 o
   3  12   3      801.62      783.93     25.04 o
   4  12   3     1333.88     1408.33     40.38 o
   5  12   3      506.03      475.84     29.69 o
   6  12   3     1334.86     1238.44     39.94 o
   7  12   3      129.47      123.24     21.87 o
   8  12   3       74.28       70.18     21.09 o
   9  12   3      241.74      276.79     24.71 o
  10  12   3       17.28       39.80     19.47 o
  11  12   3      475.32      472.45     36.19 o
 -11  13   3      586.27      616.39     39.20 o
 -10  13   3      121.44      103.03     18.73 o
  -9  13   3      365.92      406.73     24.61 o
  -8  13   3       21.04       12.33     15.61 o
  -7  13   3      435.63      462.21     23.07 o
  -6  13   3     1086.06     1020.64     28.98 o
  -5  13   3     1003.11     1073.31     27.65 o
  -4  13   3        7.64        0.00     15.50 o
  -3  13   3      886.21      886.93     30.10 o
  -2  13   3      204.45      164.39     22.30 o
  -1  13   3      970.81      907.97     34.74 o
   0  13   3     3053.75     3011.29     59.29 o
   1  13   3     4098.90     4171.56     66.65 o
   2  13   3     2004.36     1871.25     42.07 o
   3  13   3      297.65      307.21     17.90 o
   4  13   3     1205.87     1235.62     42.20 o
   5  13   3       58.34       77.58     25.58 o
   6  13   3      873.47      891.01     40.00 o
   7  13   3       21.74       73.21     25.13 o
   8  13   3      107.75      178.12     32.13 o
   9  13   3      580.99      557.50     33.23 o
  10  13   3      409.93      479.99     29.89 o
  11  13   3       43.83       94.73     38.14 o
 -10  14   3      123.03      153.62     29.23 o
  -9  14   3       51.28       27.79     18.99 o
  -8  14   3        9.00        0.00     16.23 o
  -7  14   3       81.23       90.80     19.57 o
  -6  14   3      131.07      148.66     17.76 o
  -5  14   3     1144.29     1115.27     30.49 o
  -4  14   3      822.06      808.01     25.80 o
  -3  14   3        1.66        0.00     13.59 o
  -2  14   3      495.46      492.58     27.53 o
  -1  14   3     1667.99     1532.38     41.21 o
   0  14   3      420.90      383.75     28.14 o
   1  14   3     1181.20     1183.39     40.56 o
   2  14   3      280.94      320.93     25.71 o
   3  14   3      318.66      329.76     19.51 o
   4  14   3      297.51      241.41     21.81 o
   5  14   3       75.60       88.59     71.02 o
   6  14   3       92.56       74.32     29.69 o
   7  14   3      219.73      176.71     43.44 o
   8  14   3       63.80       84.18     24.95 o
   9  14   3        2.56       39.04     27.93 o
  10  14   3        5.90       16.54     27.12 o
 -10  15   3       86.43       76.33     27.11 o
  -9  15   3       12.70        0.00     20.39 o
  -8  15   3       71.74       40.41     16.68 o
  -7  15   3       34.20       45.90     16.55 o
  -6  15   3      185.11      167.40     23.80 o
  -5  15   3      238.31      224.27     17.26 o
  -4  15   3      125.67      141.75     16.47 o
  -3  15   3       23.56       20.80     15.73 o
  -2  15   3      491.40      429.73     33.49 o
  -1  15   3     1561.23     1554.25     44.02 o
   0  15   3       85.51       77.36     22.95 o
   1  15   3       59.89       34.04     22.31 o
   2  15   3      523.11      505.50     28.63 o
   3  15   3      649.09      622.77     25.51 o
   4  15   3     1299.54     1241.84     37.95 o
   5  15   3      197.55      143.00     61.32 o
   6  15   3       47.36       52.02     28.94 o
   7  15   3      535.48      439.40     35.12 o
   8  15   3      327.08      368.27     39.63 o
   9  15   3       37.05        0.00     30.58 o
  10  15   3       23.49       23.97     26.77 o
  -9  16   3       31.99       33.78     26.70 o
  -8  16   3      305.86      321.75     23.70 o
  -7  16   3       44.73       44.53     18.90 o
  -6  16   3     2332.61     2322.15     41.96 o
  -5  16   3      638.66      583.08     23.40 o
  -4  16   3       53.18       85.11     21.54 o
  -3  16   3      955.52     1033.08     34.76 o
  -2  16   3      325.65      351.52     27.98 o
  -1  16   3        3.13        0.00     24.34 o
   0  16   3     1590.42     1522.06     44.86 o
   1  16   3      174.11      198.44     26.40 o
   2  16   3        9.19       19.57     18.52 o
   3  16   3       11.07       23.14     17.06 o
   4  16   3      302.76      342.02     33.20 o
   5  16   3     1133.19     1107.06     43.76 o
   6  16   3       28.27       11.29     29.37 o
   7  16   3      436.08      518.24     40.24 o
   8  16   3      123.38       75.20     29.15 o
   9  16   3      575.95      583.21     37.87 o
  -8  17   3       47.04       56.26     20.19 o
  -7  17   3      479.70      481.11     29.17 o
  -6  17   3        9.93        1.82     16.69 o
  -5  17   3     1717.27     1661.87     35.56 o
  -4  17   3      116.10      122.64     21.23 o
  -3  17   3       52.40       58.06     18.76 o
  -2  17   3      659.20      648.30     33.89 o
  -1  17   3      969.67      964.31     48.11 o
   0  17   3       75.98       72.91     27.30 o
   1  17   3        3.46        0.00     22.65 o
   2  17   3      784.17      736.97     31.92 o
   3  17   3      510.71      541.66     25.91 o
   4  17   3     1079.17     1063.66     39.37 o
   5  17   3      537.58      553.89     36.16 o
   6  17   3      690.38      708.21     43.70 o
   7  17   3       36.01        0.00     28.73 o
   8  17   3      378.03      394.90     37.15 o
  -8  18   3        7.07       19.29     18.85 o
  -7  18   3       65.71       53.28     24.95 o
  -6  18   3      103.88       57.00     20.66 o
  -5  18   3        2.11       26.68     15.65 o
  -4  18   3        0.40        0.00     17.33 o
  -3  18   3       59.54       59.82     24.64 o
  -2  18   3       16.62        7.58     20.42 o
  -1  18   3       41.98       41.71     22.67 o
   0  18   3       56.20       77.50     25.84 o
   1  18   3       18.74       33.25     22.68 o
   2  18   3      268.32      285.25     25.74 o
   3  18   3        2.09        0.00     17.41 o
   4  18   3      173.16      127.27     23.71 o
   5  18   3      123.39      150.15     28.15 o
   6  18   3        3.04        0.00     30.67 o
   7  18   3       49.12        0.00     35.62 o
  -7  19   3       68.40       31.45     37.50 o
  -6  19   3       15.16        0.00     24.37 o
  -5  19   3      153.57      173.05     19.23 o
  -4  19   3        2.90        5.01     17.27 o
  -3  19   3      165.46      188.22     22.00 o
  -2  19   3      355.46      424.00     24.81 o
  -1  19   3      104.69      164.35     33.22 o
   0  19   3      805.59      810.10     37.63 o
   1  19   3       95.27      133.68     25.39 o
   2  19   3      504.59      576.60     32.97 o
   3  19   3        6.86        0.00     21.71 o
   4  19   3      296.90      284.39     28.70 o
   5  19   3        8.63       36.12     24.42 o
   6  19   3      123.52      194.56     33.24 o
   7  19   3        4.32       20.02     36.60 o
  -6  20   3      650.93      692.03     29.78 o
  -5  20   3       34.60       21.75     21.79 o
  -4  20   3      472.94      507.35     26.65 o
  -3  20   3       83.01       81.44     19.14 o
  -2  20   3      252.26      321.24     25.21 o
  -1  20   3      292.91      305.96     25.41 o
   0  20   3      276.24      316.33     44.20 o
   1  20   3     1176.62     1082.61     54.50 o
   2  20   3      138.80      167.99     30.60 o
   3  20   3      329.70      343.32     29.30 o
   4  20   3       31.93       16.76     23.98 o
   5  20   3      229.61      249.32     31.26 o
  -4  21   3       25.46       26.57     36.99 o
  -3  21   3      138.97      176.88     29.88 o
  -2  21   3       51.31       78.16     28.97 o
  -1  21   3      158.38      194.91     34.22 o
   0  21   3      169.22      107.39     38.00 o
   1  21   3       34.48       50.25     30.32 o
   2  21   3        8.01       31.35     24.01 o
   3  21   3       21.25        6.03     19.71 o
   4  21   3       32.07       45.70     34.50 o
  -1  22   3        0.25        0.00     34.54 o
   0  22   3       58.39       39.07     31.59 o
   1  22   3        4.78       11.97     28.78 o
 -13   0   4      349.84      437.11     39.95 o
 -12   0   4     1134.84     1159.01     51.61 o
 -11   0   4     3780.00     3894.15     90.78 o
 -10   0   4      328.16      409.47     36.66 o
  -9   0   4     1274.20     1251.18     50.75 o
  -8   0   4      140.16      135.02     30.08 o
  -7   0   4     5120.73     5153.53     79.47 o
  -6   0   4       75.59       45.15     17.54 o
  -5   0   4    28450.46    30266.52    167.00 o
  -4   0   4     2259.61     2315.56     38.99 o
  -3   0   4      519.54      426.99     19.23 o
  -2   0   4    35914.38    35936.23    221.15 o
  -1   0   4      280.59      330.75     21.60 o
   0   0   4    27563.15    27605.13    176.61 o
   1   0   4     1718.57     1587.79     32.96 o
   2   0   4    13759.08    13932.15    111.76 o
   3   0   4     1776.00     1973.93     45.03 o
   4   0   4    14212.89    15280.26    154.11 o
   5   0   4      462.39      430.83     27.48 o
   6   0   4    11148.77    11100.47    133.93 o
   7   0   4      440.94      501.25     29.33 o
   8   0   4       40.55       42.13     32.02 o
   9   0   4     1784.88     1829.32     58.74 o
  10   0   4      852.00      836.82     39.51 o
  11   0   4        5.91       19.23     31.28 o
  12   0   4      114.61       74.96     33.45 o
  13   0   4        0.18       42.35     37.94 o
 -13   1   4      295.72      267.87     25.32 o
 -12   1   4      249.41      205.83     28.46 o
 -11   1   4        2.00        0.00     21.91 o
 -10   1   4     2341.81     2367.36     47.46 o
  -9   1   4       83.04      116.99     20.47 o
  -8   1   4      262.82      273.46     20.17 o
  -7   1   4      227.89      288.09     18.28 o
  -6   1   4     3027.99     3125.77     39.38 o
  -5   1   4    13404.83    15338.02     87.79 o
  -4   1   4     3418.31     3353.84     31.99 o
  -3   1   4     5456.04     5842.06     44.09 o
  -2   1   4    14670.36    14750.07     78.51 o
  -1   1   4    12015.99    11936.67     66.41 o
   0   1   4    49844.88    49792.52    289.65 o
   1   1   4     2365.89     2407.42     21.41 o
   2   1   4   303516.97   273036.50   3004.49 o
   3   1   4      443.69      486.68     17.82 o
   4   1   4    11448.82    12178.28     83.64 o
   5   1   4     1018.10      976.68     24.52 o
   6   1   4     6012.31     5866.60     61.63 o
   7   1   4      180.25      143.14     18.78 o
   8   1   4       18.65        0.00     16.93 o
   9   1   4     2676.90     2657.70     46.59 o
  10   1   4       29.11        0.50     15.03 o
  11   1   4       20.22       25.85     15.84 o
  12   1   4        2.90        0.00     18.11 o
  13   1   4       80.01      122.29     25.66 o
 -13   2   4       58.71       67.53     26.33 o
 -12   2   4       39.54       15.40     19.44 o
 -11   2   4      194.40      179.55     24.12 o
 -10   2   4       22.11        3.43     18.85 o
  -9   2   4        1.22        0.00     18.26 o
  -8   2   4      177.85      188.39     17.45 o
  -7   2   4      596.31      628.81     21.77 o
  -6   2   4      740.93      828.69     20.74 o
  -5   2   4     3324.48     3693.97     35.11 o
  -4   2   4       64.74       52.84      8.79 o
  -3   2   4     7462.12     7685.69     47.66 o
  -2   2   4     1589.96     1657.57     21.42 o
  -1   2   4     7325.39     7424.27     45.89 o
   0   2   4     1212.48     1211.47     14.81 o
   1   2   4     3220.52     3465.38     27.94 o
   2   2   4     1549.59     1555.52     19.36 o
   3   2   4     7980.06     8030.99     45.31 o
   4   2   4        0.31        0.00     12.44 o
   5   2   4       46.53       17.79     13.76 o
   6   2   4       18.17        1.74     14.09 o
   7   2   4      496.06      517.81     25.44 o
   8   2   4        2.68        9.61     24.07 o
   9   2   4      289.31      294.59     23.86 o
  10   2   4      170.95      166.01     17.90 o
  11   2   4       65.51      121.14     19.12 o
  12   2   4       71.62      101.35     27.03 o
  13   2   4       21.15       43.63     26.00 o
 -13   3   4        1.82        9.08     22.92 o
 -12   3   4      166.11      178.91     24.50 o
 -11   3   4      156.34       92.28     23.17 o
 -10   3   4      178.24      143.50     22.19 o
  -9   3   4      298.78      290.41     21.94 o
  -8   3   4     1102.78     1087.09     29.83 o
  -7   3   4      100.58      100.00     17.81 o
  -6   3   4     5106.46     4914.77     46.99 o
  -5   3   4     1919.15     2190.50     27.94 o
  -4   3   4     1014.37      883.60     18.20 o
  -3   3   4     2080.06     2118.85     25.09 o
  -2   3   4       16.57        7.63     10.07 o
  -1   3   4     5695.08     5732.39     39.47 o
   0   3   4     9682.92    10041.96     51.13 o
   1   3   4     3409.45     3287.19     27.29 o
   2   3   4    23811.03    24404.85    101.70 o
   3   3   4      401.20      461.14     11.07 o
   4   3   4     3825.49     3685.05     31.03 o
   5   3   4     1275.67     1175.55     20.85 o
   6   3   4       35.98       18.61     11.94 o
   7   3   4     1132.62     1127.70     32.53 o
   8   3   4      292.02      306.54     20.22 o
   9   3   4        5.28        0.17     14.97 o
  10   3   4       28.00       21.09     16.82 o
  11   3   4      686.24      685.14     25.62 o
  12   3   4       56.40       19.75     17.12 o
  13   3   4      443.97      350.12     30.44 o
 -13   4   4      279.74      310.64     27.75 o
 -12   4   4       27.76       44.88     27.00 o
 -11   4   4      381.37      353.02     30.59 o
 -10   4   4      126.48      102.81     24.46 o
  -9   4   4     1489.24     1454.87     33.26 o
  -8   4   4      463.46      438.87     23.16 o
  -7   4   4     1502.15     1459.50     32.24 o
  -6   4   4     1008.40      987.49     19.51 o
  -5   4   4      212.02      139.27     12.75 o
  -4   4   4     6904.99     7111.60     45.62 o
  -3   4   4     1040.82      985.21     16.92 o
  -2   4   4      128.87      115.12     10.52 o
  -1   4   4       45.87       44.00     10.20 o
   0   4   4      812.63      750.40     17.38 o
   1   4   4    14983.89    14749.00     75.33 o
   2   4   4      430.87      422.84     10.46 o
   3   4   4     7664.02     7753.53     51.65 o
   4   4   4     2050.69     1947.57     23.32 o
   5   4   4     1885.18     1819.10     27.65 o
   6   4   4     2787.78     2593.42     30.55 o
   7   4   4       78.58       60.28     13.37 o
   8   4   4      223.22      225.33     13.00 o
   9   4   4      173.53      178.15     17.73 o
  10   4   4     1508.42     1467.12     34.62 o
  11   4   4      116.96      143.00     27.48 o
  12   4   4     1121.69     1089.64     29.98 o
  13   4   4        0.01        0.00     24.43 o
 -13   5   4       13.88       21.47     24.07 o
 -12   5   4       37.86       16.42     24.43 o
 -11   5   4       34.34        8.83     20.07 o
 -10   5   4      336.61      364.74     20.53 o
  -9   5   4     2826.20     2753.05     43.24 o
  -8   5   4      616.52      597.92     21.77 o
  -7   5   4      255.30      268.61     13.66 o
  -6   5   4      715.10      651.35     17.21 o
  -5   5   4      502.83      478.44     14.51 o
  -4   5   4     2444.40     2534.75     28.59 o
  -3   5   4     1210.26     1269.48     19.35 o
  -2   5   4      239.09      212.32     10.23 o
  -1   5   4        5.99       11.83      9.58 o
   0   5   4     6607.70     6508.06     51.51 o
   1   5   4      365.71      334.38     13.55 o
   2   5   4     1600.93     1774.78     23.73 o
   3   5   4      460.08      401.45     16.02 o
   4   5   4     2929.77     3175.51     36.60 o
   5   5   4      602.20      612.47     16.71 o
   6   5   4       21.05       24.14      8.77 o
   7   5   4      129.08      111.33     11.16 o
   8   5   4       20.41       50.32     17.53 o
   9   5   4       46.88       76.38     23.41 o
  10   5   4       19.56        0.00     13.62 o
  11   5   4       17.11       14.97     20.08 o
  12   5   4        1.72        3.22     21.43 o
  13   5   4      746.39      721.81     58.77 o
 -13   6   4       69.65       62.15     26.92 o
 -12   6   4        6.39       21.35     20.58 o
 -11   6   4      336.99      316.14     21.62 o
 -10   6   4        0.30        3.32     17.92 o
  -9   6   4       17.43       29.87     21.37 o
  -8   6   4      225.56      211.37     18.35 o
  -7   6   4     1387.24     1326.04     24.72 o
  -6   6   4      312.07      263.90     14.02 o
  -5   6   4      236.77      188.16     13.87 o
  -4   6   4      459.25      415.66     13.89 o
  -3   6   4     3030.80     3398.27     33.03 o
  -2   6   4        1.05        0.00     15.27 o
  -1   6   4     2644.79     2656.23     29.66 o
   0   6   4     5419.96     5480.67     48.92 o
   1   6   4      149.47       99.56      9.66 o
   2   6   4     3042.22     3084.21     30.55 o
   3   6   4      403.10      397.75     20.04 o
   4   6   4       61.50       35.05     12.82 o
   5   6   4     1894.13     1872.62     31.70 o
   6   6   4     1620.85     1664.90     28.47 o
   7   6   4      120.01      122.69     16.62 o
   8   6   4      758.83      725.57     21.13 o
   9   6   4       21.79       26.85     11.14 o
  10   6   4      147.94      153.92     14.48 o
  11   6   4      119.05      154.42     20.96 o
  12   6   4      160.34      115.41     23.25 o
 -13   7   4      382.87      411.93     41.98 o
 -12   7   4      924.86      934.57     37.03 o
 -11   7   4      782.40      789.29     30.88 o
 -10   7   4     1873.56     1918.09     38.94 o
  -9   7   4     4461.29     4382.44     50.78 o
  -8   7   4        7.98       24.60     12.30 o
  -7   7   4      855.20      845.17     22.07 o
  -6   7   4     4073.15     4046.80     43.76 o
  -5   7   4      124.36      178.99     16.06 o
  -4   7   4     3776.75     3238.81     33.43 o
  -3   7   4      927.23      788.14     17.65 o
  -2   7   4    25250.48    26828.65    134.67 o
  -1   7   4     5870.23     5976.75     52.56 o
   0   7   4     8987.13     9066.63     61.73 o
   1   7   4    11305.33    11536.21     73.92 o
   2   7   4     1998.94     1978.65     29.58 o
   3   7   4        6.12        0.00     14.70 o
   4   7   4      208.42      167.69     17.42 o
   5   7   4     5825.01     6093.61     58.48 o
   6   7   4     5905.07     6015.75     63.81 o
   7   7   4     5223.18     5323.76     60.86 o
   8   7   4       62.47       21.93     17.91 o
   9   7   4      394.36      405.10     29.63 o
  10   7   4        1.59        0.00     14.09 o
  11   7   4     3030.44     3007.26     49.91 o
  12   7   4       24.32       36.46     23.90 o
 -12   8   4      375.24      373.28     27.35 o
 -11   8   4      955.73      980.21     34.47 o
 -10   8   4       48.72       66.09     28.99 o
  -9   8   4      841.34      850.15     23.13 o
  -8   8   4      267.63      279.15     15.91 o
  -7   8   4     2014.17     2001.18     32.69 o
  -6   8   4     1219.48     1220.32     25.34 o
  -5   8   4     6241.54     6282.15     53.41 o
  -4   8   4        0.86        0.39     11.69 o
  -3   8   4     1606.33     1414.73     25.36 o
  -2   8   4     2988.40     3381.99     41.89 o
  -1   8   4    18664.04    19554.79    112.24 o
   0   8   4     5079.68     5090.38     55.92 o
   1   8   4     2337.40     2316.18     39.01 o
   2   8   4      435.86      364.71     15.59 o
   3   8   4        4.34        0.55     15.94 o
   4   8   4      699.36      614.31     20.17 o
   5   8   4     6529.42     6794.68     69.86 o
   6   8   4     5567.87     5577.21     66.95 o
   7   8   4      132.37      142.89     20.00 o
   8   8   4     1391.05     1310.44     37.32 o
   9   8   4       84.74      135.93     25.77 o
  10   8   4     1673.14     1654.47     42.45 o
  11   8   4      179.40      100.06     26.88 o
  12   8   4       58.70        0.00     28.74 o
 -12   9   4        1.98        5.20     22.61 o
 -11   9   4       10.16       31.29     22.43 o
 -10   9   4        1.14       45.89     19.60 o
  -9   9   4      892.35      842.53     26.25 o
  -8   9   4      167.25      147.94     15.29 o
  -7   9   4     1216.99     1258.15     27.47 o
  -6   9   4      137.54      124.07     18.76 o
  -5   9   4      129.60       95.89     22.30 o
  -4   9   4       33.35       18.71     11.39 o
  -3   9   4      167.45      103.52     14.43 o
  -2   9   4      900.78     1118.23     28.04 o
  -1   9   4      519.90      613.27     24.47 o
   0   9   4      382.31      475.50     22.31 o
   1   9   4     2534.15     2641.73     44.14 o
   2   9   4       84.17      107.19     17.24 o
   3   9   4      204.28      194.02     16.71 o
   4   9   4      291.91      311.57     17.46 o
   5   9   4       47.00       72.10     21.43 o
   6   9   4     1656.01     1665.09     39.74 o
   7   9   4       10.91        5.96     22.63 o
   8   9   4       45.80       40.48     17.23 o
   9   9   4       26.31       18.15     15.72 o
  10   9   4        5.69       26.47     22.81 o
  11   9   4      734.05      736.13     33.39 o
  12   9   4        0.45        0.00     43.04 o
 -12  10   4       48.56        7.44     30.82 o
 -11  10   4      206.58      256.79     23.99 o
 -10  10   4       97.09      101.02     17.25 o
  -9  10   4      403.80      389.15     25.43 o
  -8  10   4      950.79      899.17     27.60 o
  -7  10   4     2260.08     2225.97     35.76 o
  -6  10   4     1193.94     1117.35     27.39 o
  -5  10   4     6994.08     7260.06     59.48 o
  -4  10   4      200.33      194.86     15.09 o
  -3  10   4     2671.85     2702.35     42.71 o
  -2  10   4       17.93        0.00     14.66 o
  -1  10   4      591.82      533.45     23.92 o
   0  10   4      890.43      768.79     27.08 o
   1  10   4     5150.42     5004.63     63.06 o
   2  10   4      112.89      117.90     23.25 o
   3  10   4     1705.95     1642.70     34.22 o
   4  10   4     1569.43     1518.20     31.20 o
   5  10   4      570.65      559.48     26.35 o
   6  10   4     1605.66     1623.41     53.49 o
   7  10   4      535.01      522.69     27.71 o
   8  10   4      421.03      398.08     25.74 o
   9  10   4      257.60      277.18     22.95 o
  10  10   4       19.92        0.00     26.24 o
  11  10   4        3.36        5.65     24.77 o
  12  10   4      455.91      457.19     61.45 o
 -11  11   4      282.10      319.14     27.57 o
 -10  11   4      853.80      847.90     27.11 o
  -9  11   4        0.80        0.00     17.05 o
  -8  11   4      332.31      345.47     22.52 o
  -7  11   4       20.88        2.58     13.90 o
  -6  11   4     4953.35     4886.20     51.89 o
  -5  11   4       68.45       47.94     13.18 o
  -4  11   4     4305.78     4444.62     47.38 o
  -3  11   4      449.97      477.01     27.12 o
  -2  11   4     4761.33     4805.79     71.78 o
  -1  11   4     3111.83     3224.15     50.85 o
   0  11   4     4304.35     4391.17     59.06 o
   1  11   4     1719.01     1578.21     38.95 o
   2  11   4     1501.27     1447.55     43.62 o
   3  11   4     2558.56     2603.27     44.73 o
   4  11   4     1043.98      980.60     32.02 o
   5  11   4     1006.76      961.40     42.21 o
   6  11   4     1503.04     1407.87     49.26 o
   7  11   4      392.24      345.33     27.03 o
   8  11   4      228.32      180.06     21.27 o
   9  11   4      107.34      174.68     22.49 o
  10  11   4       76.31       37.16     23.97 o
  11  11   4      292.59      334.26     31.57 o
 -11  12   4      280.34      307.96     27.86 o
 -10  12   4       29.87        1.46     17.20 o
  -9  12   4      107.20      112.14     20.31 o
  -8  12   4       13.36        0.00     20.60 o
  -7  12   4      308.07      338.96     20.39 o
  -6  12   4     1535.66     1491.19     30.35 o
  -5  12   4      320.33      342.76     18.20 o
  -4  12   4      145.62      168.93     17.83 o
  -3  12   4       75.24       62.76     21.43 o
  -2  12   4      419.05      363.93     23.83 o
  -1  12   4     2457.64     2545.91     47.56 o
   0  12   4      634.78      636.45     28.12 o
   1  12   4     2208.65     2183.46     54.59 o
   2  12   4      446.63      421.70     26.54 o
   3  12   4      419.78      444.68     26.49 o
   4  12   4      558.85      605.39     42.83 o
   5  12   4        4.84       37.04     18.24 o
   6  12   4      681.74      649.16     29.77 o
   7  12   4      147.40      155.04     30.97 o
   8  12   4       68.34       93.77     20.74 o
   9  12   4       37.74       38.15     22.75 o
  10  12   4        8.96        0.34     21.51 o
  11  12   4       12.14       26.68     30.95 o
 -11  13   4        0.42        8.59     20.55 o
 -10  13   4      152.17      148.68     24.59 o
  -9  13   4      156.63      175.28     20.09 o
  -8  13   4      104.29      140.79     17.74 o
  -7  13   4      394.99      426.24     22.01 o
  -6  13   4      384.04      357.52     19.30 o
  -5  13   4     1411.87     1376.67     29.20 o
  -4  13   4      129.43       91.02     16.91 o
  -3  13   4     1503.52     1446.00     38.73 o
  -2  13   4        0.47       17.26     17.80 o
  -1  13   4        5.74       27.77     21.31 o
   0  13   4      327.49      294.72     24.75 o
   1  13   4      104.28      106.71     20.70 o
   2  13   4      603.60      622.34     30.67 o
   3  13   4      311.87      284.54     19.26 o
   4  13   4      348.48      391.50     35.50 o
   5  13   4        5.67        0.65     22.81 o
   6  13   4      144.31      115.00     28.63 o
   7  13   4       93.29       83.65     24.57 o
   8  13   4       19.83       39.95     21.54 o
   9  13   4      213.14      179.95     25.54 o
  10  13   4       29.40        0.35     25.14 o
 -10  14   4       36.69        6.66     20.21 o
  -9  14   4      460.82      469.15     28.07 o
  -8  14   4        0.15        0.00     18.82 o
  -7  14   4        6.05        8.31     17.59 o
  -6  14   4     1022.90      988.56     31.21 o
  -5  14   4      612.16      620.69     23.71 o
  -4  14   4       28.14       16.14     14.14 o
  -3  14   4      388.75      428.90     24.18 o
  -2  14   4      368.08      334.48     24.69 o
  -1  14   4     2167.00     2132.90     50.53 o
   0  14   4     3464.64     3404.89     61.96 o
   1  14   4     1169.37     1202.29     39.89 o
   2  14   4       66.67       23.09     26.53 o
   3  14   4       33.39        0.00     16.45 o
   4  14   4       21.34       11.39     20.85 o
   5  14   4      592.74      527.70     37.80 o
   6  14   4     1448.57     1433.85     49.25 o
   7  14   4       67.39       77.29     25.85 o
   8  14   4      824.95      917.70     51.12 o
   9  14   4       50.45       67.46     26.84 o
  10  14   4     1055.41     1137.29     57.30 o
 -10  15   4      278.51      298.41     26.83 o
  -9  15   4        7.21       18.91     19.64 o
  -8  15   4       73.28      116.55     23.95 o
  -7  15   4       32.13       44.23     16.59 o
  -6  15   4     1554.97     1536.41     33.68 o
  -5  15   4       55.99       57.88     16.70 o
  -4  15   4      449.97      430.47     25.18 o
  -3  15   4      114.63       71.30     22.15 o
  -2  15   4      108.80      161.04     26.56 o
  -1  15   4      727.83      748.18     36.06 o
   0  15   4     2981.45     2992.79     65.43 o
   1  15   4      470.36      523.34     31.06 o
   2  15   4      146.45      121.85     27.00 o
   3  15   4      171.90      129.46     18.00 o
   4  15   4      489.31      480.50     31.10 o
   5  15   4      838.62      855.36     29.51 o
   6  15   4      393.61      397.50     40.11 o
   7  15   4      365.08      454.15     42.87 o
   8  15   4        7.13       15.31     31.72 o
   9  15   4      540.82      523.23     43.46 o
  -9  16   4       23.68       10.26     26.23 o
  -8  16   4       29.02       28.39     21.05 o
  -7  16   4       34.22       54.91     17.30 o
  -6  16   4       70.74       36.93     17.66 o
  -5  16   4      463.90      478.76     22.75 o
  -4  16   4      474.07      464.77     25.66 o
  -3  16   4       13.45        2.31     17.27 o
  -2  16   4        7.57       16.41     19.91 o
  -1  16   4       36.73       26.05     23.57 o
   0  16   4      103.82       93.64     27.34 o
   1  16   4      548.32      486.46     53.06 o
   2  16   4       43.97       16.16     20.20 o
   3  16   4       92.36       45.32     20.56 o
   4  16   4      141.95      171.12     30.71 o
   5  16   4      340.97      375.06     32.58 o
   6  16   4      267.41      237.28     44.68 o
   7  16   4       44.54       15.40     39.83 o
   8  16   4      231.38      258.12     36.06 o
   9  16   4       12.24       22.20     36.78 o
  -8  17   4       93.55      106.85     22.71 o
  -7  17   4        2.08        7.68     18.39 o
  -6  17   4      117.46      166.35     18.88 o
  -5  17   4      200.89      181.68     22.17 o
  -4  17   4      827.67      803.39     30.77 o
  -3  17   4       11.88        0.00     17.66 o
  -2  17   4      546.94      531.34     29.92 o
  -1  17   4      704.90      699.19     34.38 o
   0  17   4       29.55        7.40     22.64 o
   1  17   4      729.25      676.59     32.95 o
   2  17   4       26.46        0.00     27.44 o
   3  17   4       42.42       44.79     16.30 o
   4  17   4        3.72        2.75     22.47 o
   5  17   4        1.68       12.93     36.55 o
   6  17   4      167.03      144.10     43.89 o
   7  17   4       61.01       56.72     38.53 o
   8  17   4        5.35       23.39     33.31 o
  -7  18   4      711.70      758.70     30.47 o
  -6  18   4       64.94       25.95     19.24 o
  -5  18   4     1053.96     1041.44     32.53 o
  -4  18   4      357.52      276.19     26.46 o
  -3  18   4      167.69      202.00     23.27 o
  -2  18   4        0.67        1.30     23.04 o
  -1  18   4      252.31      242.82     29.57 o
   0  18   4      153.93      176.17     38.45 o
   1  18   4      568.51      533.65     30.94 o
   2  18   4       77.69       55.03     19.99 o
   3  18   4      343.03      373.37     23.98 o
   4  18   4      314.94      291.05     26.69 o
   5  18   4      152.10       95.68     35.24 o
   6  18   4      566.65      565.79     47.63 o
   7  18   4       33.02       50.38     34.01 o
  -7  19   4        3.18       15.59     28.13 o
  -6  19   4      630.95      659.56     29.38 o
  -5  19   4       98.01       81.72     21.32 o
  -4  19   4      289.16      290.37     25.61 o
  -3  19   4        0.22        0.00     19.08 o
  -2  19   4       71.51       41.46     19.69 o
  -1  19   4       84.50       90.38     28.61 o
   0  19   4      802.74      775.64     38.36 o
   1  19   4      227.80      239.51     31.26 o
   2  19   4       35.56       20.35     19.85 o
   3  19   4       72.17       87.89     22.16 o
   4  19   4      161.97      152.48     25.06 o
   5  19   4      240.71      198.81     42.21 o
   6  19   4       63.05       33.01     33.67 o
  -5  20   4      180.67      144.15     25.04 o
  -4  20   4        8.89       11.26     20.51 o
  -3  20   4       41.19       16.04     20.27 o
  -2  20   4        4.72        0.00     21.55 o
  -1  20   4       66.22       19.50     24.98 o
   0  20   4       64.54       19.90     27.20 o
   1  20   4       23.51       31.27     25.62 o
   2  20   4       30.39       12.81     23.19 o
   3  20   4       11.08        3.80     18.75 o
   4  20   4        1.01        0.00     27.46 o
   5  20   4        7.55        2.06     43.84 o
  -4  21   4       80.29      129.14     33.18 o
  -3  21   4        3.73        9.98     34.67 o
  -2  21   4      372.60      431.87     31.90 o
  -1  21   4       18.74        0.00     31.00 o
   0  21   4      242.39      249.59     41.91 o
   1  21   4       89.30       67.69     25.12 o
   2  21   4       14.98       45.85     25.24 o
   3  21   4       51.84       41.98     22.38 o
   0  22   4      150.49      125.90     34.89 o
 -13   1   5       48.25       79.20     23.29 o
 -12   1   5      753.00      707.08     40.39 o
 -11   1   5      604.03      553.22     28.92 o
 -10   1   5      207.33      254.80     23.35 o
  -9   1   5      255.32      272.05     23.05 o
  -8   1   5      156.32      179.73     22.63 o
  -7   1   5      547.89      476.34     21.85 o
  -6   1   5       21.02        5.14     11.58 o
  -5   1   5     2741.94     2602.79     31.29 o
  -4   1   5     2942.40     2927.44     32.00 o
  -3   1   5      394.46      463.67     17.78 o
  -2   1   5     2310.98     2347.04     32.38 o
  -1   1   5     3164.63     2995.19     33.76 o
   0   1   5     1760.73     1793.77     22.60 o
   1   1   5     3780.50     3547.43     28.66 o
   2   1   5       69.42       55.41     16.04 o
   3   1   5     1073.31     1185.11     19.69 o
   4   1   5      278.77      261.77     14.76 o
   5   1   5     2037.97     1951.81     35.15 o
   6   1   5      599.68      545.13     22.26 o
   7   1   5      876.55      908.68     28.48 o
   8   1   5       89.22       30.03     21.13 o
   9   1   5        1.19        2.75     20.03 o
  10   1   5      354.18      414.05     31.98 o
  11   1   5       42.65       46.99     18.84 o
  12   1   5      161.37      156.93     19.98 o
  13   1   5       30.70       38.23     27.32 o
 -13   2   5       58.74       24.15     23.24 o
 -12   2   5      445.29      480.74     38.16 o
 -11   2   5      730.98      754.32     36.57 o
 -10   2   5      174.17      162.16     22.43 o
  -9   2   5      503.05      523.29     26.23 o
  -8   2   5     1280.84     1157.34     31.97 o
  -7   2   5      424.25      397.24     20.18 o
  -6   2   5     3428.16     3223.01     38.61 o
  -5   2   5        6.41        0.00     10.33 o
  -4   2   5     9604.73     9471.88     59.19 o
  -3   2   5      130.59      128.62     15.45 o
  -2   2   5     1396.79     1420.44     20.56 o
  -1   2   5     3424.24     3336.19     32.42 o
   0   2   5    27979.44    27572.06    113.63 o
   1   2   5      366.82      387.02     12.28 o
   2   2   5     1851.96     1815.24     22.24 o
   3   2   5     3453.19     3370.13     33.40 o
   4   2   5      284.13      317.06     10.97 o
   5   2   5      704.54      594.67     21.63 o
   6   2   5     1877.87     1699.04     36.49 o
   7   2   5      239.96      241.74     20.13 o
   8   2   5      112.87      115.65     20.56 o
   9   2   5        6.41       16.52     18.98 o
  10   2   5     1177.03     1161.42     42.49 o
  11   2   5      565.72      586.00     25.79 o
  12   2   5        0.62       51.89     23.26 o
  13   2   5      349.77      332.79     42.19 o
 -13   3   5       12.19        0.00     25.53 o
 -12   3   5      187.09      101.30     30.24 o
 -11   3   5      479.39      490.94     30.86 o
 -10   3   5      729.61      791.79     33.33 o
  -9   3   5      226.78      182.48     20.81 o
  -8   3   5      601.32      637.55     26.87 o
  -7   3   5      283.71      265.56     23.70 o
  -6   3   5       77.29       73.25     12.54 o
  -5   3   5      533.48      524.40     16.36 o
  -4   3   5      190.87      208.69     12.47 o
  -3   3   5       15.61        4.16     11.89 o
  -2   3   5     2335.55     2335.88     28.80 o
  -1   3   5     3239.76     3244.68     32.47 o
   0   3   5     1867.05     1780.21     22.06 o
   1   3   5     2144.17     2171.09     23.85 o
   2   3   5     5239.60     5565.14     39.29 o
   3   3   5      985.25     1119.70     17.82 o
   4   3   5       12.44       20.98      7.42 o
   5   3   5      681.26      638.93     15.30 o
   6   3   5     1493.97     1507.02     34.15 o
   7   3   5      533.32      573.36     22.37 o
   8   3   5      284.74      212.08     27.69 o
   9   3   5       80.17       54.85     28.67 o
  10   3   5      511.23      507.61     24.74 o
  11   3   5        1.66        3.11     15.72 o
  12   3   5      192.73      181.95     19.90 o
  13   3   5        2.86        0.00     28.25 o
 -13   4   5       32.55       15.84     27.30 o
 -12   4   5       16.13       50.25     23.46 o
 -11   4   5        0.85        0.00     24.16 o
 -10   4   5      272.45      249.21     25.78 o
  -9   4   5       57.41       93.53     18.62 o
  -8   4   5      373.47      363.64     18.58 o
  -7   4   5        5.72        0.98     14.54 o
  -6   4   5       69.66       58.47     11.38 o
  -5   4   5        1.89       15.19     10.28 o
  -4   4   5      524.89      563.14     16.28 o
  -3   4   5     1425.76     1524.06     22.72 o
  -2   4   5     1122.15     1106.52     20.52 o
  -1   4   5     4610.82     4689.43     40.24 o
   0   4   5     1294.81     1301.46     18.77 o
   1   4   5      189.72      124.41      9.17 o
   2   4   5      238.73      189.43      9.27 o
   3   4   5       44.07       70.70      9.47 o
   4   4   5      254.05      241.56     10.08 o
   5   4   5      397.98      375.94     13.67 o
   6   4   5      558.39      513.78     17.42 o
   7   4   5      251.61      287.30     19.16 o
   8   4   5      572.66      623.88     25.15 o
   9   4   5       81.46       42.62     18.10 o
  10   4   5       20.54       10.58     15.51 o
  11   4   5       92.50       77.25     18.44 o
  12   4   5      158.27      151.07     26.95 o
  13   4   5       16.42        0.00     29.24 o
 -13   5   5      296.21      311.67     29.00 o
 -12   5   5      418.19      448.92     29.79 o
 -11   5   5      706.53      735.35     31.90 o
 -10   5   5      107.79      107.70     23.95 o
  -9   5   5       47.90       38.42     15.24 o
  -8   5   5        4.57       16.95     17.07 o
  -7   5   5     4476.80     4406.38     45.88 o
  -6   5   5      896.42      916.72     21.15 o
  -5   5   5     3268.74     3345.59     34.09 o
  -4   5   5     1332.73     1466.10     24.47 o
  -3   5   5       73.59      109.25     10.56 o
  -2   5   5     1583.34     1605.20     20.81 o
  -1   5   5    10382.94    10387.79     67.40 o
   0   5   5      134.53       99.69     13.13 o
   1   5   5    13662.24    13689.76     82.55 o
   2   5   5      124.34      124.49      9.14 o
   3   5   5     6135.85     6124.46     49.17 o
   4   5   5      665.47      673.80     17.11 o
   5   5   5     3583.95     3437.54     38.68 o
   6   5   5     2812.28     2853.60     34.83 o
   7   5   5     2517.26     2609.43     31.29 o
   8   5   5     2054.91     1986.25     33.59 o
   9   5   5       25.11       31.73     16.60 o
  10   5   5     1336.17     1337.88     32.77 o
  11   5   5       73.62       36.16     18.85 o
  12   5   5     1025.96      931.45     31.46 o
 -13   6   5      325.91      372.09     35.00 o
 -12   6   5      244.11      229.85     24.08 o
 -11   6   5      574.49      565.42     29.22 o
 -10   6   5      890.40      926.48     28.78 o
  -9   6   5       21.31        0.00     18.46 o
  -8   6   5      553.86      534.65     21.61 o
  -7   6   5        1.61        0.00     12.40 o
  -6   6   5     2755.37     2691.84     35.13 o
  -5   6   5      103.86       73.82     12.05 o
  -4   6   5     5565.17     5654.68     47.41 o
  -3   6   5     2290.52     2521.28     28.87 o
  -2   6   5     5936.62     6038.89     45.04 o
  -1   6   5      979.44      979.91     21.72 o
   0   6   5    20430.37    20593.88    119.44 o
   1   6   5     3731.61     3807.59     40.47 o
   2   6   5    10965.65    11255.80    101.91 o
   3   6   5      194.55      182.52     12.01 o
   4   6   5     6498.43     6800.50     60.06 o
   5   6   5     2074.76     1985.77     37.52 o
   6   6   5     1141.59     1123.71     31.28 o
   7   6   5     1688.63     1666.59     33.28 o
   8   6   5       29.67        0.00     16.23 o
   9   6   5      852.77      868.09     22.29 o
  10   6   5        1.01        0.00     16.15 o
  11   6   5      694.39      730.35     30.91 o
  12   6   5      327.73      322.76     29.58 o
 -12   7   5       41.33       65.06     20.53 o
 -11   7   5        1.07        0.00     16.14 o
 -10   7   5       18.55       46.31     18.96 o
  -9   7   5     1286.05     1294.04     31.40 o
  -8   7   5      430.00      426.09     18.68 o
  -7   7   5     1335.73     1297.67     26.50 o
  -6   7   5      184.98      159.24     17.06 o
  -5   7   5     1556.82     1669.76     26.66 o
  -4   7   5      571.73      618.14     17.60 o
  -3   7   5       24.80       48.93     12.60 o
  -2   7   5     1043.16     1139.52     22.81 o
  -1   7   5      105.90      119.41     11.19 o
   0   7   5     1058.48     1013.76     24.58 o
   1   7   5      612.98      661.12     21.24 o
   2   7   5       64.08       54.16     12.26 o
   3   7   5      114.58       51.00     14.40 o
   4   7   5      183.53      181.37     15.65 o
   5   7   5        0.44        1.71     12.02 o
   6   7   5      315.93      303.23     18.09 o
   7   7   5      590.96      578.41     27.58 o
   8   7   5      432.43      487.13     25.79 o
   9   7   5       82.69       58.95     38.11 o
  10   7   5      224.18      238.47     23.49 o
  11   7   5      255.96      175.26     37.64 o
  12   7   5       65.41       84.15     33.12 o
 -12   8   5      130.54      192.19     27.89 o
 -11   8   5       63.27       72.75     17.77 o
 -10   8   5      395.52      366.94     25.61 o
  -9   8   5      193.01      182.73     15.98 o
  -8   8   5     1963.53     1911.23     33.75 o
  -7   8   5      360.65      344.95     18.06 o
  -6   8   5     3684.00     3693.69     43.40 o
  -5   8   5     1301.37     1221.70     24.99 o
  -4   8   5      703.44      697.08     20.26 o
  -3   8   5     3416.21     3616.34     38.12 o
  -2   8   5      246.59      303.25     15.39 o
  -1   8   5      578.68      594.91     18.71 o
   0   8   5     6678.63     6708.85     58.86 o
   1   8   5        6.13        0.00     15.58 o
   2   8   5     1837.91     1813.37     27.55 o
   3   8   5     3503.77     3726.21     52.47 o
   4   8   5        2.85        0.00     13.74 o
   5   8   5      674.73      681.65     22.60 o
   6   8   5     1578.93     1594.06     37.15 o
   7   8   5      763.56      784.23     29.68 o
   8   8   5       70.98       99.62     22.27 o
   9   8   5       59.04       66.14     24.20 o
  10   8   5      164.01      142.17     24.12 o
  11   8   5      139.41      137.10     33.24 o
  12   8   5       15.08        0.00     29.73 o
 -12   9   5      691.13      752.49     36.77 o
 -11   9   5      893.45      882.40     37.26 o
 -10   9   5      568.94      594.53     31.45 o
  -9   9   5     3206.50     3213.58     48.36 o
  -8   9   5      716.91      672.54     28.96 o
  -7   9   5     4610.22     4633.99     50.46 o
  -6   9   5     1008.32     1034.34     24.76 o
  -5   9   5     2948.45     2958.95     42.53 o
  -4   9   5      233.37      162.49     19.18 o
  -3   9   5     3691.77     3432.24     42.39 o
  -2   9   5      448.57      461.46     18.75 o
  -1   9   5    12107.95    12728.00     83.00 o
   0   9   5       39.79        8.29     15.27 o
   1   9   5      981.93      831.97     23.79 o
   2   9   5     1902.65     1796.35     32.31 o
   3   9   5       97.24       42.27     19.44 o
   4   9   5     2003.10     2063.21     40.71 o
   5   9   5     2576.84     2549.76     39.55 o
   6   9   5     2430.92     2329.92     44.73 o
   7   9   5     3030.07     3032.54     54.60 o
   8   9   5      428.13      466.66     25.95 o
   9   9   5       17.40       51.72     19.66 o
  10   9   5      153.61      192.00     29.76 o
  11   9   5      414.94      391.43     32.17 o
  12   9   5      703.11      705.51     56.74 o
 -12  10   5       90.46      103.30     31.45 o
 -11  10   5       69.54       84.48     22.41 o
 -10  10   5      570.78      575.35     23.75 o
  -9  10   5       25.22       51.42     18.23 o
  -8  10   5      781.68      809.87     24.04 o
  -7  10   5      345.93      387.77     20.26 o
  -6  10   5    11318.81    11293.74     96.60 o
  -5  10   5      252.79      228.64     17.53 o
  -4  10   5     2483.54     2480.02     49.72 o
  -3  10   5       35.99       14.60     16.82 o
  -2  10   5      415.71      382.39     21.03 o
  -1  10   5       29.57       56.89     19.61 o
   0  10   5     2075.98     2099.68     41.48 o
   1  10   5       19.80        0.00     17.32 o
   2  10   5      612.87      578.94     21.63 o
   3  10   5      116.46       89.27     17.93 o
   4  10   5      429.40      381.40     20.29 o
   5  10   5      413.86      364.01     20.00 o
   6  10   5     2248.88     2331.45     60.80 o
   7  10   5      308.16      341.80     30.02 o
   8  10   5      335.90      353.03     24.65 o
   9  10   5      127.76       69.08     25.64 o
  10  10   5       71.44       33.68     24.70 o
  11  10   5      259.47      325.09     31.36 o
 -11  11   5       33.51       62.37     24.32 o
 -10  11   5        0.08        0.00     16.85 o
  -9  11   5      195.05      225.66     20.65 o
  -8  11   5      421.42      430.14     22.99 o
  -7  11   5        0.16        0.00     14.80 o
  -6  11   5        3.84        0.00     15.71 o
  -5  11   5      183.68      234.67     18.06 o
  -4  11   5      115.40      103.15     21.57 o
  -3  11   5      524.06      583.70     26.00 o
  -2  11   5       87.41       51.92     20.25 o
  -1  11   5        3.92       23.99     17.09 o
   0  11   5        7.74        0.00     20.14 o
   1  11   5        2.63       18.23     17.46 o
   2  11   5      247.15      276.75     18.65 o
   3  11   5      351.64      408.60     29.73 o
   4  11   5      479.00      491.45     26.40 o
   5  11   5       96.49      118.87     22.15 o
   6  11   5        0.13        0.01     21.85 o
   7  11   5       20.97        2.13     20.75 o
   8  11   5        0.67        0.00     19.08 o
   9  11   5       58.66      100.58     21.38 o
  10  11   5        0.06        0.00     31.64 o
  11  11   5      102.40       55.73     27.68 o
 -11  12   5      269.53      313.31     34.40 o
 -10  12   5       90.57      104.51     23.07 o
  -9  12   5      116.57      163.26     21.32 o
  -8  12   5      218.70      143.07     22.95 o
  -7  12   5      994.67      931.82     27.08 o
  -6  12   5      609.01      603.55     26.11 o
  -5  12   5      215.36      240.25     16.95 o
  -4  12   5     2639.70     2622.04     42.80 o
  -3  12   5        1.60        1.21     18.19 o
  -2  12   5     3960.09     3969.94     57.01 o
  -1  12   5      419.71      430.56     26.08 o
   0  12   5     2961.81     2903.44     52.35 o
   1  12   5      384.02      362.93     24.71 o
   2  12   5      665.33      704.60     25.53 o
   3  12   5       19.83       31.84     12.50 o
   4  12   5      532.24      552.66     25.07 o
   5  12   5        2.52        2.58     26.36 o
   6  12   5      518.61      520.36     30.33 o
   7  12   5      363.13      397.53     34.56 o
   8  12   5      274.94      291.51     26.42 o
   9  12   5      235.60      300.17     26.43 o
  10  12   5       51.85       93.21     27.04 o
  11  12   5      189.28      121.49     50.58 o
 -10  13   5      203.64      251.23     24.26 o
  -9  13   5      177.44      218.34     26.58 o
  -8  13   5      105.33      136.22     18.57 o
  -7  13   5      157.68      200.79     23.44 o
  -6  13   5      203.06      195.05     16.63 o
  -5  13   5       10.13       21.94     15.62 o
  -4  13   5      348.02      422.41     23.85 o
  -3  13   5     1674.71     1573.07     49.74 o
  -2  13   5      222.04      262.07     25.10 o
  -1  13   5     5964.55     5803.24     74.97 o
   0  13   5      845.23      757.31     30.57 o
   1  13   5     3927.12     3864.54     60.93 o
   2  13   5        5.26        5.15     18.65 o
   3  13   5      741.78      779.49     26.29 o
   4  13   5       71.53       43.75     26.46 o
   5  13   5      498.32      452.17     29.25 o
   6  13   5     1209.27     1192.96     41.05 o
   7  13   5      795.28      772.42     35.70 o
   8  13   5      652.93      679.13     34.02 o
   9  13   5       18.63        1.36     27.79 o
  10  13   5      159.28       77.61     28.43 o
 -10  14   5       11.63        0.00     19.84 o
  -9  14   5       11.74        0.00     20.63 o
  -8  14   5       20.45       17.16     17.73 o
  -7  14   5        0.18       25.69     14.59 o
  -6  14   5      672.63      639.73     24.57 o
  -5  14   5      178.72      148.80     17.91 o
  -4  14   5      130.37      127.18     18.04 o
  -3  14   5      726.27      759.00     31.21 o
  -2  14   5     1723.82     1556.04     41.52 o
  -1  14   5     1321.51     1290.64     39.60 o
   0  14   5      560.67      578.78     35.14 o
   1  14   5        6.96        0.00     24.67 o
   2  14   5      679.83      644.95     29.84 o
   3  14   5       19.21       16.90     18.18 o
   4  14   5       60.91       47.92     21.20 o
   5  14   5       12.92       10.38     14.99 o
   6  14   5      393.88      258.51     31.73 o
   7  14   5       98.87       83.28     23.98 o
   8  14   5       90.89       97.02     29.28 o
   9  14   5        1.59       27.83     24.21 o
  10  14   5      106.53       77.26     28.67 o
  -9  15   5       45.84       49.64     24.39 o
  -8  15   5        1.10        0.00     17.65 o
  -7  15   5       88.95       78.80     19.84 o
  -6  15   5        3.90       41.76     17.62 o
  -5  15   5       24.18       35.91     19.97 o
  -4  15   5      211.75      219.96     28.00 o
  -3  15   5       23.02       39.72     20.95 o
  -2  15   5       88.10       96.63     25.53 o
  -1  15   5      590.52      619.10     34.49 o
   0  15   5      605.12      575.30     34.71 o
   1  15   5      918.79      899.16     40.71 o
   2  15   5     2246.39     2214.82     51.63 o
   3  15   5      120.65      107.42     25.25 o
   4  15   5      143.82      151.49     24.97 o
   5  15   5      768.39      698.85     29.11 o
   6  15   5       65.72        0.00     43.12 o
   7  15   5        3.16       29.07     27.08 o
   8  15   5      173.89       82.19     31.61 o
   9  15   5       66.33       70.99     29.26 o
  -9  16   5      111.95      137.37     23.69 o
  -8  16   5      136.49      164.01     22.67 o
  -7  16   5       96.17      102.38     22.76 o
  -6  16   5      362.56      407.38     25.47 o
  -5  16   5      246.34      208.11     23.51 o
  -4  16   5     1836.41     1822.87     44.59 o
  -3  16   5       18.20       12.56     22.69 o
  -2  16   5       45.54       39.28     22.26 o
  -1  16   5       55.47       21.56     26.08 o
   0  16   5     1110.16     1112.02     45.77 o
   1  16   5     1428.73     1442.21     49.27 o
   2  16   5       71.68      124.86     22.65 o
   3  16   5      579.14      611.88     22.79 o
   4  16   5      795.71      906.96     49.79 o
   5  16   5      150.20      159.45     22.47 o
   6  16   5      255.58      263.12     47.63 o
   7  16   5      118.60      133.69     35.89 o
   8  16   5        2.51       16.67     32.39 o
  -8  17   5       18.84       28.36     22.81 o
  -7  17   5      410.97      449.98     28.78 o
  -6  17   5       41.33       55.99     18.36 o
  -5  17   5      258.88      288.20     29.24 o
  -4  17   5      683.58      681.06     31.82 o
  -3  17   5       22.46       54.19     22.55 o
  -2  17   5       67.37       67.56     24.92 o
  -1  17   5      483.72      480.60     32.73 o
   0  17   5       10.33       21.92     33.41 o
   1  17   5     1261.43     1196.61     42.87 o
   2  17   5      650.35      613.16     32.81 o
   3  17   5      504.12      444.67     22.37 o
   4  17   5      390.96      382.26     33.90 o
   5  17   5      993.89     1031.50     37.68 o
   6  17   5      111.09      168.56     42.76 o
   7  17   5      123.27      149.18     38.69 o
   8  17   5       14.29        0.00     34.18 o
  -7  18   5        3.26        0.00     27.37 o
  -6  18   5       20.14       38.40     19.38 o
  -5  18   5       64.78       58.07     20.48 o
  -4  18   5        0.15       68.09     23.12 o
  -3  18   5       67.54       64.35     22.51 o
  -2  18   5       35.17       60.58     22.89 o
  -1  18   5      197.41      145.84     24.40 o
   0  18   5      345.73      288.53     33.68 o
   1  18   5      301.91      301.73     30.03 o
   2  18   5       40.74       38.93     21.52 o
   3  18   5       37.15        6.01     14.15 o
   4  18   5        3.95        0.00     29.08 o
   5  18   5       82.51       59.21     36.36 o
   6  18   5       20.90       44.06     33.64 o
   7  18   5        0.84        2.25     47.63 o
  -6  19   5       18.85       31.53     20.81 o
  -5  19   5      223.66      226.71     24.86 o
  -4  19   5       11.75        0.00     20.88 o
  -3  19   5      484.35      489.76     29.40 o
  -2  19   5       11.30        0.00     23.98 o
  -1  19   5       79.57       22.93     25.31 o
   0  19   5        0.25        0.00     25.01 o
   1  19   5       46.87       76.28     25.43 o
   2  19   5       84.61       92.58     21.29 o
   3  19   5      186.28      172.92     24.15 o
   4  19   5       67.84       12.86     33.78 o
   5  19   5      122.12      146.40     44.51 o
   6  19   5      120.28       86.51     33.66 o
  -5  20   5        5.93        0.00     22.43 o
  -4  20   5      589.60      710.71     37.49 o
  -3  20   5        5.24       54.27     33.90 o
  -2  20   5      445.97      434.13     30.51 o
  -1  20   5        2.20        0.00     25.43 o
   0  20   5      521.31      548.21     37.69 o
   1  20   5       14.60       21.07     26.56 o
   2  20   5      222.72      247.57     25.76 o
   3  20   5        2.11        5.52     19.94 o
   4  20   5      124.41      111.16     52.15 o
   5  20   5      108.08      122.57     32.71 o
  -3  21   5      110.27      107.59     29.41 o
  -2  21   5       78.96      107.33     24.36 o
  -1  21   5      341.84      410.34     38.87 o
   0  21   5      171.63       75.31     41.54 o
   1  21   5      133.42      208.74     52.00 o
   2  21   5       62.33       43.57     33.06 o
   3  21   5       46.49       51.14     26.07 o
 -13   0   6       24.14       47.76     34.03 o
 -12   0   6      284.01      433.68     54.03 o
 -11   0   6      277.76      272.17     36.08 o
 -10   0   6      126.83      102.21     33.98 o
  -9   0   6     2088.64     2124.02     68.19 o
  -8   0   6     1693.04     1553.69     54.89 o
  -7   0   6      988.71      972.97     62.12 o
  -6   0   6     1659.99     1521.58     38.86 o
  -4   0   6     1384.59     1365.79     35.80 o
  -3   0   6      500.86      537.86     26.12 o
  -2   0   6        4.18        0.00     17.29 o
  -1   0   6       23.68       21.95     21.09 o
   0   0   6     7300.60     7520.07     77.13 o
   1   0   6     6708.02     6639.23     68.55 o
   2   0   6    13719.09    14395.08    111.91 o
   3   0   6      840.57      777.63     29.44 o
   4   0   6      932.12     1127.93     36.17 o
   5   0   6      222.95      165.72     25.88 o
   6   0   6      323.86      295.65     27.59 o
   7   0   6      100.99       55.01     35.99 o
   8   0   6      229.49      242.75     31.36 o
   9   0   6     1141.04     1134.40     46.72 o
  10   0   6      429.87      469.55     40.46 o
  11   0   6      162.84      169.47     43.22 o
  12   0   6      444.17      494.95     43.13 o
  13   0   6      138.92      240.49     50.29 o
 -13   1   6       77.97       66.71     28.11 o
 -12   1   6       23.74       52.17     28.53 o
 -11   1   6       49.28       74.54     24.65 o
 -10   1   6      882.95      886.57     36.22 o
  -9   1   6       51.83       24.95     23.54 o
  -8   1   6     1715.78     1685.10     40.06 o
  -7   1   6      150.81      129.56     15.96 o
  -6   1   6     1604.41     1516.67     27.11 o
  -5   1   6      953.66      959.24     21.96 o
  -4   1   6      221.02      175.58     16.31 o
  -3   1   6     1365.03     1291.53     27.35 o
  -2   1   6     2123.82     2097.10     32.28 o
  -1   1   6      448.23      444.21     17.26 o
   0   1   6     6987.86     6893.97     47.89 o
   1   1   6      177.03      156.76     11.88 o
   3   1   6      118.01       89.84     10.19 o
   4   1   6     1300.92     1353.58     26.34 o
   5   1   6     1977.08     1964.01     44.83 o
   6   1   6     1208.06     1233.09     32.32 o
   7   1   6      212.24      223.66     18.83 o
   8   1   6       15.69        6.20     19.39 o
   9   1   6       35.89       53.48     18.24 o
  10   1   6       92.85      122.07     21.41 o
  11   1   6      138.40       90.30     21.75 o
  12   1   6      135.80       94.40     21.37 o
  13   1   6      146.94      200.10     29.20 o
 -13   2   6       12.07       24.28     26.79 o
 -12   2   6      125.49      162.40     28.83 o
 -11   2   6       75.76        7.76     26.65 o
 -10   2   6      558.88      570.14     31.79 o
  -9   2   6      662.51      686.57     28.30 o
  -8   2   6      263.50      240.74     24.23 o
  -7   2   6        0.36        0.00     12.71 o
  -6   2   6       40.55       20.44     13.49 o
  -5   2   6        0.46        0.00     10.98 o
  -4   2   6     1595.11     1760.59     26.63 o
  -3   2   6     2795.94     2890.32     33.33 o
  -2   2   6      356.49      293.46     16.27 o
  -1   2   6       11.60       17.76     11.45 o
   0   2   6     1124.15     1179.72     20.84 o
   1   2   6       94.57       70.55     12.02 o
   2   2   6     2915.52     3168.49     31.23 o
   3   2   6     1362.00     1477.29     22.93 o
   4   2   6     1499.10     1691.40     24.58 o
   5   2   6     1531.58     1484.86     30.32 o
   6   2   6      213.80      246.49     19.35 o
   7   2   6      152.54      154.85     19.15 o
   8   2   6        5.32        0.00     17.14 o
   9   2   6       78.89      100.77     27.45 o
  10   2   6        7.62        0.00     18.71 o
  11   2   6        3.84       21.99     16.79 o
  12   2   6        0.14        3.11     23.10 o
  13   2   6        1.93       10.40     28.12 o
 -13   3   6      201.19      217.83     34.11 o
 -12   3   6      193.64      173.27     31.93 o
 -11   3   6      887.66      832.72     34.50 o
 -10   3   6      304.13      310.96     23.79 o
  -9   3   6      607.35      625.63     29.89 o
  -8   3   6      172.77      169.95     19.56 o
  -7   3   6      826.27      793.43     22.20 o
  -6   3   6     2947.54     2803.12     35.41 o
  -5   3   6      186.43      135.09     13.88 o
  -4   3   6     2025.79     1838.46     26.55 o
  -3   3   6      570.82      610.89     15.33 o
  -2   3   6     8782.46     8736.49     60.01 o
  -1   3   6     4729.63     4851.04     42.45 o
   0   3   6     8651.79     8446.73     56.47 o
   1   3   6      111.51       70.09     11.16 o
   2   3   6     8859.55     8858.12     59.88 o
   3   3   6       86.11       92.01     11.08 o
   4   3   6      393.12      339.32     14.53 o
   5   3   6      618.62      586.05     16.25 o
   6   3   6     2318.28     2279.24     42.31 o
   7   3   6      124.19      126.48     18.89 o
   8   3   6     1014.06      988.81     30.81 o
   9   3   6        3.27       20.02     21.80 o
  10   3   6      486.39      561.85     28.02 o
  11   3   6      295.22      361.85     23.23 o
  12   3   6      159.63      212.87     22.60 o
 -13   4   6      189.17      151.03     28.94 o
 -12   4   6      555.58      552.86     31.56 o
 -11   4   6      150.19      162.70     24.11 o
 -10   4   6      720.61      779.69     29.43 o
  -9   4   6       17.22       67.04     24.02 o
  -8   4   6      261.52      289.57     18.99 o
  -7   4   6     1113.13     1115.71     25.04 o
  -6   4   6      326.37      285.18     15.90 o
  -5   4   6     6123.85     6023.48     50.91 o
  -4   4   6      140.84      122.78     13.16 o
  -3   4   6      598.97      513.86     18.28 o
  -2   4   6     4011.67     4296.81     41.76 o
  -1   4   6    16172.10    16024.73     89.73 o
   0   4   6      177.65      152.65     10.18 o
   1   4   6    15211.27    15516.60     78.87 o
   2   4   6      962.26     1006.72     18.05 o
   3   4   6     2515.66     2509.16     28.17 o
   4   4   6     2257.15     2324.82     27.41 o
   5   4   6     4665.64     4530.22     38.78 o
   6   4   6     2561.15     2566.34     32.34 o
   7   4   6     1654.11     1785.22     37.22 o
   8   4   6     1225.96     1177.06     36.64 o
   9   4   6     1271.81     1278.15     35.42 o
  10   4   6      449.45      497.05     24.88 o
  11   4   6      362.72      345.62     23.26 o
  12   4   6      661.54      621.00     30.20 o
 -13   5   6       38.75        0.20     22.80 o
 -12   5   6       86.65      108.14     25.71 o
 -11   5   6      105.65      119.10     24.77 o
 -10   5   6        9.24       14.86     20.52 o
  -9   5   6      327.55      286.32     19.55 o
  -8   5   6      527.87      556.13     22.92 o
  -7   5   6      336.37      363.49     26.48 o
  -6   5   6      865.18      879.86     22.18 o
  -5   5   6      188.57      157.12     14.41 o
  -4   5   6       37.38       61.62     12.69 o
  -3   5   6      758.09      779.25     20.29 o
  -2   5   6        2.67        0.00     12.54 o
  -1   5   6        0.13        0.00     13.33 o
   0   5   6    12783.31    13409.94     71.67 o
   1   5   6      141.95      129.97     12.62 o
   2   5   6     2344.48     2285.75     26.40 o
   3   5   6      286.71      317.11     13.64 o
   4   5   6      950.64      987.67     21.52 o
   5   5   6      664.06      657.24     19.61 o
   6   5   6       83.46      102.14     15.62 o
   7   5   6     1610.45     1539.62     22.59 o
   8   5   6       44.35       41.99     13.82 o
   9   5   6      135.84      105.71     26.44 o
  10   5   6       59.20      101.66     17.93 o
  11   5   6       38.16       46.14     23.11 o
  12   5   6        1.61       22.56     20.84 o
 -12   6   6      133.88       90.72     24.24 o
 -11   6   6      463.69      460.82     28.78 o
 -10   6   6      364.48      343.79     21.70 o
  -9   6   6     1004.98      942.82     27.65 o
  -8   6   6      374.94      397.30     23.02 o
  -7   6   6     1244.77     1258.17     29.31 o
  -6   6   6       35.34       10.65     13.48 o
  -5   6   6      902.40      852.34     21.56 o
  -4   6   6       16.56        1.08     13.82 o
  -3   6   6      602.95      579.00     15.89 o
  -2   6   6     1207.22     1324.65     24.98 o
  -1   6   6      504.84      431.28     17.37 o
   0   6   6        1.11        0.00     13.25 o
   1   6   6     3468.54     3368.82     37.20 o
   2   6   6      410.98      391.88     14.00 o
   3   6   6     2219.47     2185.36     32.41 o
   4   6   6      155.16      137.85     12.07 o
   5   6   6     1795.67     1802.78     28.37 o
   6   6   6       61.17       71.27     15.87 o
   7   6   6      776.08      739.88     19.45 o
   8   6   6      196.99      172.47     18.38 o
   9   6   6       42.71       87.93     30.90 o
  10   6   6      311.33      258.15     24.82 o
  11   6   6      563.43      556.22     33.42 o
  12   6   6       23.37        0.00     22.78 o
 -12   7   6      306.44      262.69     26.90 o
 -11   7   6      691.90      747.60     28.70 o
 -10   7   6      683.18      714.08     26.47 o
  -9   7   6      383.50      421.13     28.30 o
  -8   7   6     3715.71     3751.12     47.54 o
  -7   7   6     1798.51     1815.61     35.64 o
  -6   7   6     2557.79     2486.94     36.17 o
  -5   7   6      628.60      635.88     20.35 o
  -4   7   6     1159.28     1163.95     22.60 o
  -3   7   6      392.74      339.15     16.06 o
  -2   7   6     5632.45     5423.15     44.98 o
  -1   7   6      829.73      924.98     23.70 o
   0   7   6    11696.26    11519.10     83.82 o
   1   7   6      996.02      998.93     26.27 o
   2   7   6     6730.77     6787.15     55.10 o
   3   7   6     1890.18     1995.99     31.78 o
   4   7   6     1791.20     1689.74     32.77 o
   5   7   6      121.22       99.04     15.19 o
   6   7   6     3794.15     3684.77     56.21 o
   7   7   6       44.21       27.52     13.72 o
   8   7   6      482.57      483.01     25.78 o
   9   7   6       80.57       30.67     42.80 o
  10   7   6       33.10       50.27     29.48 o
  11   7   6      860.55      942.69     48.53 o
  12   7   6       76.76      105.90     42.83 o
 -12   8   6      322.58      422.98     35.16 o
 -11   8   6      294.57      319.93     24.06 o
 -10   8   6      540.37      539.20     25.49 o
  -9   8   6      120.08       97.60     23.72 o
  -8   8   6     1133.35     1150.70     29.85 o
  -7   8   6      747.74      753.46     23.20 o
  -6   8   6      732.03      698.46     23.38 o
  -5   8   6     6798.46     6935.81     59.01 o
  -4   8   6      315.58      287.94     19.34 o
  -3   8   6      762.92      694.95     19.03 o
  -2   8   6      649.03      674.18     19.96 o
  -1   8   6       10.36       21.17     17.99 o
   0   8   6       71.78       47.38     16.24 o
   1   8   6     1506.72     1456.84     27.86 o
   2   8   6        0.61        0.00     14.34 o
   3   8   6     1549.34     1536.69     27.00 o
   4   8   6      397.80      382.82     20.16 o
   5   8   6     5218.41     5276.75     58.77 o
   6   8   6       12.44        6.41     15.27 o
   7   8   6      816.35      871.41     31.59 o
   8   8   6      297.82      313.60     23.83 o
   9   8   6       18.94       27.48     15.62 o
  10   8   6      481.07      501.25     30.55 o
  11   8   6      329.35      475.07     59.47 o
  12   8   6      161.51      175.23     56.06 o
 -12   9   6       96.08      202.51     45.54 o
 -11   9   6        0.08        0.00     19.67 o
 -10   9   6       41.51       27.62     20.67 o
  -9   9   6        0.03        0.55     14.94 o
  -8   9   6      845.71      860.01     26.07 o
  -7   9   6      346.59      367.98     19.07 o
  -6   9   6       15.19        0.00     16.10 o
  -5   9   6      507.46      427.45     20.07 o
  -4   9   6      547.20      532.16     19.02 o
  -3   9   6       37.84       51.30     15.51 o
  -2   9   6      116.25       58.29     14.81 o
  -1   9   6      599.23      622.03     20.10 o
   0   9   6       83.76       71.56     13.44 o
   1   9   6       32.60       14.30     11.93 o
   2   9   6      418.48      420.33     18.37 o
   3   9   6      289.01      297.48     17.30 o
   4   9   6        2.52       16.93     15.91 o
   5   9   6      455.74      466.04     21.91 o
   6   9   6      413.23      385.97     22.96 o
   7   9   6       44.04       26.31     21.16 o
   8   9   6        1.32       15.16     27.26 o
   9   9   6       12.05       26.69     21.95 o
  10   9   6        0.51        0.00     24.86 o
  11   9   6      131.43       59.49     23.96 o
 -11  10   6       32.05       72.77     25.52 o
 -10  10   6      111.22      101.39     16.01 o
  -9  10   6      379.34      352.33     19.85 o
  -8  10   6      688.98      725.16     24.67 o
  -7  10   6     2398.77     2442.43     41.16 o
  -6  10   6        1.08        0.00     20.20 o
  -5  10   6      831.22      805.12     24.07 o
  -4  10   6      157.43      179.17     15.50 o
  -3  10   6      774.15      802.81     24.69 o
  -2  10   6        6.13        6.97     12.60 o
  -1  10   6     1422.03     1309.98     26.41 o
   0  10   6      410.32      408.16     16.76 o
   1  10   6     1192.05     1160.73     29.77 o
   2  10   6       35.80       75.32     18.25 o
   3  10   6      302.28      298.74     19.51 o
   4  10   6      105.74       91.05     20.16 o
   5  10   6      787.13      755.46     24.90 o
   6  10   6      133.34      125.21     15.28 o
   7  10   6      824.71      855.86     32.84 o
   8  10   6        3.07       13.78     22.59 o
   9  10   6       54.06       32.85     21.74 o
  10  10   6       72.02       15.09     33.30 o
  11  10   6       81.53      174.68     36.84 o
 -11  11   6      629.92      739.52     37.41 o
 -10  11   6      114.29      131.42     20.58 o
  -9  11   6      592.17      584.44     22.56 o
  -8  11   6      371.69      443.45     21.95 o
  -7  11   6      307.48      311.73     21.95 o
  -6  11   6     4292.46     4378.47     54.43 o
  -5  11   6      656.17      663.74     23.61 o
  -4  11   6     4764.71     4866.32     55.78 o
  -3  11   6       65.43       39.63     23.49 o
  -2  11   6     2065.12     2019.78     39.75 o
  -1  11   6      188.79      158.24     24.60 o
   0  11   6     6181.92     6025.66     67.46 o
   1  11   6        8.23       23.44     15.34 o
   2  11   6     1642.53     1652.63     34.29 o
   3  11   6       40.12       61.51     15.75 o
   4  11   6      511.43      528.87     23.40 o
   5  11   6       75.27       76.32     17.62 o
   6  11   6      653.58      665.89     28.15 o
   7  11   6      254.62      279.00     24.49 o
   8  11   6      464.47      491.63     29.54 o
   9  11   6      129.11      202.15     26.38 o
  10  11   6      269.91      351.44     32.91 o
  11  11   6       62.32       45.39     50.25 o
 -11  12   6      161.03      123.74     24.47 o
 -10  12   6      211.05      204.65     28.55 o
  -9  12   6       54.76       48.91     18.31 o
  -8  12   6      793.42      755.81     25.84 o
  -7  12   6      969.94      877.10     27.78 o
  -6  12   6        0.67        0.00     16.08 o
  -5  12   6       51.76       66.98     16.44 o
  -4  12   6     1144.62     1166.79     32.03 o
  -3  12   6      464.89      413.93     25.47 o
  -2  12   6      231.60      237.34     20.38 o
  -1  12   6      361.71      314.44     33.34 o
   0  12   6      130.84      143.03     19.02 o
   1  12   6     1698.87     1663.51     38.77 o
   2  12   6        0.36        4.40     16.33 o
   3  12   6      681.62      715.96     35.23 o
   4  12   6        9.68       35.18     13.33 o
   5  12   6     1099.94     1050.81     29.90 o
   6  12   6      571.76      545.90     30.20 o
   7  12   6      753.19      760.29     34.12 o
   8  12   6        2.22        0.00     23.69 o
   9  12   6       25.35       50.32     27.97 o
  10  12   6       24.99       46.62     24.99 o
 -10  13   6       57.33       39.84     19.79 o
  -9  13   6       10.19       27.45     18.60 o
  -8  13   6        6.67       30.76     22.75 o
  -7  13   6        6.80       16.30     14.87 o
  -6  13   6      270.12      275.30     22.16 o
  -5  13   6       95.47       82.67     18.98 o
  -4  13   6       17.04       42.37     17.74 o
  -3  13   6      219.21      193.03     25.93 o
  -2  13   6      590.84      610.24     29.54 o
  -1  13   6      585.18      551.83     28.97 o
   0  13   6      749.42      724.63     36.33 o
   1  13   6       55.24       58.44     29.01 o
   2  13   6       20.47       33.96     15.42 o
   3  13   6      735.63      705.60     29.07 o
   4  13   6       83.23       76.81     20.72 o
   5  13   6       43.45       54.05     19.34 o
   6  13   6       45.78       51.37     22.44 o
   7  13   6      192.42      207.48     29.58 o
   8  13   6        9.07       19.88     28.97 o
   9  13   6      275.77      306.55     33.37 o
  10  13   6       19.69       28.22     25.78 o
 -10  14   6      152.43      250.01     29.34 o
  -9  14   6       42.12       43.55     22.50 o
  -8  14   6      112.39      141.59     18.51 o
  -7  14   6      102.60      145.87     19.23 o
  -6  14   6       68.59      103.82     17.99 o
  -5  14   6     2340.53     2270.28     49.58 o
  -4  14   6      240.74      247.87     21.99 o
  -3  14   6      595.94      655.09     34.01 o
  -2  14   6        4.33        0.00     22.58 o
  -1  14   6     2043.45     2037.45     49.01 o
   0  14   6      293.97      284.83     23.98 o
   1  14   6      469.15      421.60     28.07 o
   2  14   6       33.51       28.51     25.14 o
   3  14   6     1993.68     2071.79     38.54 o
   4  14   6      485.88      424.82     33.87 o
   5  14   6     1283.23     1213.13     39.58 o
   6  14   6      489.42      455.10     30.87 o
   7  14   6      140.35       48.42     34.72 o
   8  14   6     1114.39     1160.60     43.00 o
   9  14   6       69.09       84.12     26.48 o
  -9  15   6       59.27       22.28     20.42 o
  -8  15   6      184.38      160.48     22.89 o
  -7  15   6      246.63      319.60     26.21 o
  -6  15   6      587.39      590.61     24.99 o
  -5  15   6      483.32      455.54     23.73 o
  -4  15   6      574.34      583.04     27.11 o
  -3  15   6      368.74      374.09     28.31 o
  -2  15   6      697.68      724.05     31.85 o
  -1  15   6      160.48      145.57     23.04 o
   0  15   6     4189.86     4163.34     67.99 o
   1  15   6       52.18       31.16     27.66 o
   2  15   6      347.62      370.95     23.51 o
   3  15   6      717.73      723.64     23.11 o
   4  15   6      172.89      125.71     31.11 o
   5  15   6        9.64       20.68     22.37 o
   6  15   6      679.12      729.11     47.14 o
   7  15   6       66.36       78.27     30.52 o
   8  15   6       29.00       56.45     26.47 o
   9  15   6      247.01      183.23     28.79 o
  -9  16   6       19.82        5.34     22.56 o
  -8  16   6       52.48       57.45     20.47 o
  -7  16   6       41.48       46.08     22.00 o
  -6  16   6      115.91      153.60     22.58 o
  -5  16   6        7.48        7.69     16.01 o
  -4  16   6      173.80      196.48     21.01 o
  -3  16   6      210.34      175.23     22.99 o
  -2  16   6      358.08      317.50     27.56 o
  -1  16   6       29.16        1.54     20.52 o
   0  16   6      239.73      182.88     25.63 o
   1  16   6        1.13       28.24     24.37 o
   2  16   6      195.08      191.17     22.99 o
   3  16   6       36.73       51.08     14.84 o
   4  16   6      128.76      132.34     25.44 o
   5  16   6       22.23       27.39     18.24 o
   6  16   6      122.58      106.79     39.90 o
   7  16   6       14.03        8.76     30.98 o
   8  16   6       39.78       91.42     35.22 o
  -8  17   6      181.23      232.12     26.02 o
  -7  17   6      120.00      152.46     23.88 o
  -6  17   6       78.25      102.80     20.44 o
  -5  17   6        9.95       11.95     19.98 o
  -4  17   6        3.23        0.00     18.17 o
  -3  17   6        2.34       19.06     22.34 o
  -2  17   6        8.48       14.46     22.32 o
  -1  17   6      492.74      454.35     35.70 o
   0  17   6      132.72      167.42     37.01 o
   1  17   6      539.72      506.56     31.53 o
   2  17   6      619.27      653.54     31.12 o
   3  17   6       98.47       81.41     20.10 o
   4  17   6      188.30      222.63     33.89 o
   5  17   6       44.30       17.08     18.24 o
   6  17   6      379.32      396.73     42.47 o
   7  17   6        0.21        0.00     29.61 o
  -7  18   6      263.86      214.91     30.33 o
  -6  18   6       53.08       46.03     20.23 o
  -5  18   6      763.89      875.48     32.28 o
  -4  18   6       70.82       82.09     22.05 o
  -3  18   6        4.55        0.00     25.68 o
  -2  18   6        0.29       67.03     26.34 o
  -1  18   6      397.18      366.84     37.70 o
   0  18   6       66.89       91.90     35.16 o
   1  18   6      355.80      373.90     28.43 o
   2  18   6        0.12        4.01     19.25 o
   3  18   6      896.36      884.30     48.12 o
   4  18   6      602.71      617.05     39.88 o
   5  18   6      587.83      655.98     42.52 o
   6  18   6        0.75       20.30     54.41 o
  -6  19   6      108.00       98.91     25.66 o
  -5  19   6        3.18       20.23     22.09 o
  -4  19   6       69.96       59.52     20.42 o
  -3  19   6      426.01      378.12     30.75 o
  -2  19   6      179.13      170.57     28.22 o
  -1  19   6      159.44      123.96     28.92 o
   0  19   6      822.93      830.03     39.58 o
   1  19   6        5.68       14.53     24.44 o
   2  19   6      378.61      409.31     26.84 o
   3  19   6      187.51      190.70     23.03 o
   4  19   6       55.64       64.05     31.66 o
   5  19   6       97.84       92.96     24.21 o
  -5  20   6        0.21        0.00     35.36 o
  -4  20   6        2.64       19.82     21.49 o
  -3  20   6       35.50       46.45     24.03 o
  -2  20   6        8.63        0.00     25.20 o
  -1  20   6        0.17        0.00     26.32 o
   0  20   6      172.57      263.20     41.78 o
   1  20   6        8.01        0.00     24.81 o
   2  20   6      164.35       93.27     22.85 o
   3  20   6       32.93        4.14     24.99 o
   4  20   6      169.06      201.76     33.78 o
  -2  21   6      329.29      351.72     37.26 o
  -1  21   6       75.59        0.00     29.41 o
   0  21   6      439.90      434.34     34.78 o
   1  21   6       80.09       48.22     34.83 o
   2  21   6      181.19      316.87     36.07 o
 -13   1   7       22.15        4.48     27.88 o
 -12   1   7      772.93      730.47     38.91 o
 -11   1   7       67.63       34.81     24.46 o
 -10   1   7      127.93      124.46     20.70 o
  -9   1   7      134.12      159.87     21.59 o
  -8   1   7     1500.16     1521.07     42.28 o
  -7   1   7      694.30      628.81     20.85 o
  -6   1   7     1206.46     1147.89     25.17 o
  -5   1   7      325.49      386.21     16.83 o
  -4   1   7      216.45      229.60     19.45 o
  -3   1   7     5827.34     6496.51     62.31 o
  -2   1   7     2605.09     2704.19     37.31 o
  -1   1   7     1841.32     1664.70     27.56 o
   0   1   7     1874.70     1868.55     26.56 o
   1   1   7    13280.79    13576.20     73.44 o
   2   1   7     4263.50     4645.60     39.45 o
   3   1   7     2403.44     2190.38     29.57 o
   4   1   7      809.16      672.62     19.70 o
   5   1   7     2837.89     2870.83     40.95 o
   6   1   7      130.14      175.31     18.03 o
   7   1   7      931.56      868.39     30.20 o
   8   1   7       45.59       56.59     17.63 o
   9   1   7      197.20      290.70     27.56 o
  10   1   7      135.69      148.58     26.92 o
  11   1   7      325.47      384.63     34.41 o
  12   1   7       74.20      148.11     23.82 o
 -13   2   7      300.09      290.19     36.62 o
 -12   2   7       60.19       40.38     28.04 o
 -11   2   7      272.16      285.20     31.11 o
 -10   2   7      467.00      444.95     28.03 o
  -9   2   7     1210.48     1058.30     34.28 o
  -8   2   7       25.73       18.71     19.68 o
  -7   2   7     1047.28     1037.79     24.85 o
  -6   2   7     2478.44     2235.07     34.92 o
  -5   2   7     9842.46    10188.37     69.25 o
  -4   2   7     1672.54     1595.36     28.38 o
  -3   2   7      861.13     1027.07     26.92 o
  -2   2   7     9377.94     9101.14     73.12 o
  -1   2   7     1609.92     1650.76     23.90 o
   0   2   7     6369.00     6343.10     48.13 o
   1   2   7      304.28      278.75     13.60 o
   2   2   7     2263.88     2553.07     35.06 o
   3   2   7      226.12      225.54     13.45 o
   4   2   7    24012.12    23574.36    117.61 o
   5   2   7       33.92       13.80     19.47 o
   6   2   7     1293.16     1255.70     31.21 o
   7   2   7      158.30      177.82     19.88 o
   8   2   7      177.64      211.05     22.39 o
   9   2   7      237.08      231.89     21.25 o
  10   2   7      860.54      872.58     35.30 o
  11   2   7       83.95      185.03     24.17 o
  12   2   7      319.24      307.41     25.26 o
 -13   3   7      141.96      148.09     30.10 o
 -12   3   7      377.86      331.86     36.52 o
 -11   3   7      366.90      350.35     28.23 o
 -10   3   7       40.95        5.36     23.17 o
  -9   3   7      716.85      625.35     28.16 o
  -8   3   7      118.68       90.27     22.11 o
  -7   3   7      372.55      351.34     16.99 o
  -6   3   7        1.55       20.21     15.53 o
  -5   3   7     2834.16     3035.41     36.94 o
  -4   3   7     2390.33     2650.63     32.78 o
  -3   3   7      506.91      640.48     19.51 o
  -2   3   7      454.58      532.76     17.77 o
  -1   3   7     6669.20     6919.52     54.47 o
   0   3   7      854.91      871.28     18.09 o
   1   3   7    11926.38    11810.02     66.04 o
   2   3   7      680.61      734.11     18.69 o
   3   3   7       83.42       51.44     12.25 o
   4   3   7     5459.03     5898.69     49.05 o
   5   3   7     2588.69     2693.57     32.72 o
   6   3   7       23.31        0.43     16.03 o
   7   3   7      782.49      757.76     27.73 o
   8   3   7       62.19       98.15     24.14 o
   9   3   7      472.40      509.87     26.38 o
  10   3   7       61.16       52.46     25.11 o
  11   3   7      158.03      220.11     25.26 o
  12   3   7       29.05        3.04     19.12 o
 -13   4   7      138.38       70.52     30.46 o
 -12   4   7        4.32       10.87     25.19 o
 -11   4   7      462.65      459.04     28.94 o
 -10   4   7      304.84      347.14     39.26 o
  -9   4   7      582.53      567.48     26.10 o
  -8   4   7      713.10      711.93     26.91 o
  -7   4   7     1134.20     1096.24     25.65 o
  -6   4   7      594.29      514.64     21.44 o
  -5   4   7      962.85      935.28     22.57 o
  -4   4   7      896.51      947.67     22.75 o
  -3   4   7     4662.18     4834.37     47.78 o
  -2   4   7     1836.25     1864.19     29.88 o
  -1   4   7     3395.25     3695.25     41.57 o
   0   4   7     1162.75     1063.26     20.15 o
   1   4   7      530.76      537.68     15.48 o
   2   4   7      445.93      470.25     16.73 o
   3   4   7      142.63      153.64     13.48 o
   4   4   7     1720.64     1988.65     28.32 o
   5   4   7        6.34        0.00     10.67 o
   6   4   7      845.21      857.79     31.42 o
   7   4   7      205.31      196.76     19.25 o
   8   4   7      390.34      478.56     25.03 o
   9   4   7       21.52        1.64     15.02 o
  10   4   7        0.41       25.95     16.67 o
  11   4   7      219.58      238.98     30.47 o
  12   4   7      125.23       73.20     19.64 o
 -12   5   7      708.68      714.47     37.20 o
 -11   5   7       61.90       28.20     21.88 o
 -10   5   7     1169.87     1177.47     40.94 o
  -9   5   7       32.22       25.89     18.02 o
  -8   5   7      873.76      947.64     24.28 o
  -7   5   7     2955.23     2969.74     40.94 o
  -6   5   7      684.63      670.74     25.87 o
  -5   5   7     2753.80     2794.60     36.53 o
  -4   5   7       95.15       73.53     15.15 o
  -3   5   7     5629.85     5771.64     53.17 o
  -2   5   7     2393.59     2410.94     34.15 o
  -1   5   7    10468.89    10665.74     74.62 o
   0   5   7     1695.11     1682.67     26.25 o
   1   5   7     2687.89     2609.59     30.90 o
   2   5   7      156.47      153.47     12.22 o
   3   5   7     2058.72     1945.23     25.39 o
   4   5   7      190.13      177.35     12.76 o
   5   5   7     3557.97     3473.75     41.57 o
   6   5   7      519.32      500.63     23.55 o
   7   5   7     3263.88     3224.12     44.52 o
   8   5   7       55.33       77.84     13.34 o
   9   5   7      688.05      720.18     23.10 o
  10   5   7      275.60      262.00     18.89 o
  11   5   7      594.84      574.35     25.60 o
  12   5   7      196.21      237.55     26.59 o
 -12   6   7      189.42      145.70     27.29 o
 -11   6   7     1069.26     1033.23     37.39 o
 -10   6   7      171.05      179.43     19.05 o
  -9   6   7       78.25       56.40     19.44 o
  -8   6   7       67.35       36.05     18.26 o
  -7   6   7     3541.35     3577.47     44.86 o
  -6   6   7     2976.36     2989.67     39.97 o
  -5   6   7     3377.56     3347.41     43.95 o
  -4   6   7     1217.92     1164.53     28.07 o
  -3   6   7     1529.55     1485.75     28.26 o
  -2   6   7    10449.52    11135.80     83.41 o
  -1   6   7     1137.56     1074.36     27.75 o
   0   6   7     2993.80     2793.21     33.17 o
   1   6   7      245.25      210.68     18.18 o
   2   6   7     2977.81     2999.02     32.91 o
   3   6   7       13.19       23.33     12.13 o
   4   6   7     1073.73      995.98     23.49 o
   5   6   7     2136.62     2185.13     34.12 o
   6   6   7     3737.11     3810.46     74.50 o
   7   6   7        0.63       20.08     11.50 o
   8   6   7      779.83      781.95     28.68 o
   9   6   7      267.38      277.72     22.11 o
  10   6   7       26.37       15.39     24.89 o
  11   6   7      812.50      762.36     33.32 o
  12   6   7      340.64      356.53     58.84 o
 -12   7   7       24.24       83.68     24.39 o
 -11   7   7       34.53        6.35     25.12 o
 -10   7   7      195.88      186.03     21.49 o
  -9   7   7      245.28      283.79     21.31 o
  -8   7   7        6.45       47.90     18.62 o
  -7   7   7       94.78       25.82     18.91 o
  -6   7   7        0.59        1.82     14.82 o
  -5   7   7      105.43       83.52     16.20 o
  -4   7   7        1.27        1.69     14.59 o
  -3   7   7      325.73      346.65     17.86 o
  -2   7   7      736.88      786.69     22.44 o
  -1   7   7       42.29       33.94     15.79 o
   0   7   7     1575.63     1618.77     27.51 o
   1   7   7       63.13       20.29     14.06 o
   2   7   7      482.02      538.03     17.05 o
   3   7   7       68.65       47.56     11.75 o
   4   7   7       75.34       46.39     19.34 o
   5   7   7     2326.77     2271.55     38.25 o
   6   7   7      170.21      188.74     18.99 o
   7   7   7      125.54      119.22     17.55 o
   8   7   7      114.74      103.05     19.20 o
   9   7   7      193.25      220.13     38.49 o
  10   7   7      194.59      239.62     39.94 o
  11   7   7       14.78        0.00     37.97 o
  12   7   7       33.22       99.39     59.96 o
 -12   8   7       77.78       17.34     31.23 o
 -11   8   7       59.67       68.27     24.55 o
 -10   8   7      621.97      652.01     29.41 o
  -9   8   7       76.79       89.94     21.76 o
  -8   8   7      113.66      113.01     20.63 o
  -7   8   7     3443.38     3421.11     52.94 o
  -6   8   7     1494.19     1411.39     30.03 o
  -5   8   7        8.98        0.00     15.57 o
  -4   8   7      722.18      704.91     21.39 o
  -3   8   7      104.75      110.70     17.92 o
  -2   8   7       13.51       18.40     12.88 o
  -1   8   7      255.15      226.04     19.14 o
   0   8   7      548.23      497.38     21.18 o
   1   8   7      473.88      472.66     19.72 o
   2   8   7     2805.15     2745.64     35.22 o
   3   8   7      158.12      158.31     17.14 o
   4   8   7     1526.05     1490.11     33.13 o
   5   8   7      227.82      245.44     18.79 o
   6   8   7      745.55      766.23     27.16 o
   7   8   7      128.29      117.29     17.95 o
   8   8   7       15.16       25.79     13.39 o
   9   8   7        7.99       33.22     15.81 o
  10   8   7       98.44      121.75     33.37 o
  11   8   7       28.23       14.78     32.62 o
 -12   9   7     1055.49     1038.23     58.94 o
 -11   9   7        5.66        0.00     20.34 o
 -10   9   7      453.02      530.51     28.07 o
  -9   9   7      407.80      416.34     22.39 o
  -8   9   7      589.01      664.70     26.76 o
  -7   9   7     1878.46     1892.48     38.74 o
  -6   9   7     2837.17     2805.43     42.77 o
  -5   9   7     2227.40     2253.33     37.40 o
  -4   9   7       62.93       62.95     12.44 o
  -3   9   7      158.99      173.33     18.77 o
  -2   9   7      230.87      225.59     16.71 o
  -1   9   7     5248.83     5077.77     54.21 o
   0   9   7       68.13      135.03     18.99 o
   1   9   7      905.66      774.42     23.26 o
   2   9   7      713.53      752.98     22.33 o
   3   9   7     1474.14     1393.27     29.11 o
   4   9   7      270.54      296.77     22.93 o
   5   9   7      481.26      479.11     23.17 o
   6   9   7        1.55        0.00     18.40 o
   7   9   7      345.91      364.83     25.99 o
   8   9   7      190.50      130.35     20.35 o
   9   9   7      258.12      299.66     27.11 o
  10   9   7       65.02       92.68     41.88 o
  11   9   7      389.65      404.77     43.67 o
 -11  10   7      255.36      281.66     25.65 o
 -10  10   7        1.55        1.49     15.12 o
  -9  10   7       17.01        6.09     22.54 o
  -8  10   7        1.50        0.00     15.75 o
  -7  10   7     7122.50     7112.86     77.66 o
  -6  10   7     2116.35     2049.59     39.45 o
  -5  10   7      274.39      280.85     19.08 o
  -4  10   7     2599.82     2623.72     37.43 o
  -3  10   7        3.67        5.13     12.39 o
  -2  10   7     1341.82     1392.80     30.76 o
  -1  10   7      555.29      515.77     20.94 o
   0  10   7        7.98       26.82     12.65 o
   1  10   7      797.33      745.41     26.12 o
   2  10   7     1879.58     1906.53     33.49 o
   3  10   7     1278.74     1297.84     31.43 o
   4  10   7       16.93        0.00     15.88 o
   5  10   7       31.95       64.76     15.38 o
   6  10   7      249.31      265.81     20.45 o
   7  10   7       39.65       42.05     20.24 o
   8  10   7       79.67       72.26     19.99 o
   9  10   7       17.70       17.37     19.70 o
  10  10   7       21.07        1.05     19.42 o
  11  10   7       36.94       35.56     45.26 o
 -11  11   7        4.62       10.80     25.90 o
 -10  11   7        2.67       34.10     19.33 o
  -9  11   7       14.38       15.99     17.22 o
  -8  11   7      117.91      110.51     17.68 o
  -7  11   7       68.41       65.75     17.09 o
  -6  11   7      170.52      174.10     22.89 o
  -5  11   7      190.72      198.41     17.95 o
  -4  11   7      644.46      616.46     22.89 o
  -3  11   7        0.81       15.95     16.05 o
  -2  11   7       54.34       69.49     17.40 o
  -1  11   7      107.92      117.01     17.29 o
   0  11   7       75.26       66.43     12.90 o
   1  11   7      482.44      524.03     24.34 o
   2  11   7        1.85        0.00     15.50 o
   3  11   7      130.45      146.89     21.24 o
   4  11   7       53.01       21.86     19.49 o
   5  11   7        2.05       14.45     14.92 o
   6  11   7       17.05        8.11     15.52 o
   7  11   7       22.08       15.04     17.80 o
   8  11   7      273.58      305.35     25.44 o
   9  11   7       42.38       19.21     24.19 o
  10  11   7       25.21       56.55     22.08 o
 -10  12   7        5.77       10.79     18.67 o
  -9  12   7      158.15      140.85     21.03 o
  -8  12   7        4.66        0.00     16.54 o
  -7  12   7       32.35       23.22     18.76 o
  -6  12   7     1181.01     1151.80     33.28 o
  -5  12   7     1008.33     1003.18     28.38 o
  -4  12   7       88.96      115.45     18.54 o
  -3  12   7       12.46        0.00     15.12 o
  -2  12   7     1396.11     1348.75     40.05 o
  -1  12   7        6.74        0.00     19.73 o
   0  12   7     3491.67     3542.98     54.79 o
   1  12   7      449.97      490.22     25.39 o
   2  12   7      462.50      500.57     23.67 o
   3  12   7      138.74      126.54     22.96 o
   4  12   7      543.11      561.62     24.22 o
   5  12   7      410.06      467.41     23.23 o
   6  12   7      495.78      495.20     23.37 o
   7  12   7      423.06      387.11     40.53 o
   8  12   7      213.97      241.34     30.41 o
   9  12   7      296.71      261.67     29.19 o
  10  12   7      209.22      209.04     26.64 o
 -10  13   7      567.89      640.22     33.21 o
  -9  13   7      190.41      231.34     24.07 o
  -8  13   7      107.76       89.63     18.54 o
  -7  13   7      446.48      440.69     26.74 o
  -6  13   7      337.10      301.72     22.63 o
  -5  13   7     2269.84     2151.17     39.50 o
  -4  13   7      699.28      688.90     25.78 o
  -3  13   7        6.03        0.00     18.74 o
  -2  13   7       33.71       18.84     19.88 o
  -1  13   7     1883.86     1892.55     42.13 o
   0  13   7        8.38        0.23     18.72 o
   1  13   7     1486.46     1415.07     36.60 o
   2  13   7      871.33      784.55     28.48 o
   3  13   7      873.80      954.68     32.66 o
   4  13   7      492.87      486.24     30.00 o
   5  13   7     2293.95     2326.63     43.98 o
   6  13   7      157.81      157.51     17.74 o
   7  13   7     1435.38     1490.35     44.98 o
   8  13   7      142.20      185.57     33.05 o
   9  13   7      231.88      260.36     29.31 o
  10  13   7       19.96        0.46     34.18 o
 -10  14   7        8.34       32.33     24.82 o
  -9  14   7       73.14      101.94     21.21 o
  -8  14   7       70.39      113.82     19.56 o
  -7  14   7      371.38      383.34     23.66 o
  -6  14   7      652.55      614.61     26.12 o
  -5  14   7      810.74      803.52     28.35 o
  -4  14   7      153.57       99.12     21.02 o
  -3  14   7      512.56      445.69     29.20 o
  -2  14   7       13.89       48.78     18.78 o
  -1  14   7       10.49       43.01     21.03 o
   0  14   7     1947.84     1953.00     44.63 o
   1  14   7      588.06      655.55     33.08 o
   2  14   7       14.37        0.00     17.54 o
   3  14   7      441.31      417.91     31.93 o
   4  14   7        3.28        0.00     23.76 o
   5  14   7       64.13       46.29     21.98 o
   6  14   7      560.87      541.49     37.97 o
   7  14   7       88.38       87.68     22.95 o
   8  14   7       88.80       95.13     24.20 o
   9  14   7      147.61      199.47     29.54 o
  -9  15   7       49.47       52.39     28.02 o
  -8  15   7      366.38      370.06     23.58 o
  -7  15   7      348.26      333.79     22.83 o
  -6  15   7       14.07       20.27     15.88 o
  -5  15   7      196.06      206.45     19.98 o
  -4  15   7      788.59      721.32     33.29 o
  -3  15   7      123.48      111.05     22.60 o
  -2  15   7      684.70      622.47     29.37 o
  -1  15   7      276.68      310.28     26.73 o
   0  15   7      305.46      315.19     26.10 o
   1  15   7      953.43      987.91     34.20 o
   2  15   7      338.63      340.38     23.12 o
   3  15   7      476.43      498.08     22.57 o
   4  15   7       45.59       66.39     25.40 o
   5  15   7      885.19      870.87     41.20 o
   6  15   7      439.70      417.54     39.06 o
   7  15   7        1.58        0.00     22.28 o
   8  15   7        1.32        0.00     25.08 o
  -8  16   7        3.84        0.00     24.46 o
  -7  16   7     1198.29     1216.37     36.16 o
  -6  16   7      513.28      568.65     25.52 o
  -5  16   7      693.89      787.42     28.14 o
  -4  16   7      505.47      473.57     25.33 o
  -3  16   7       24.47       19.39     33.14 o
  -2  16   7      578.82      583.18     30.82 o
  -1  16   7      392.35      351.42     27.80 o
   0  16   7      416.29      475.75     28.58 o
   1  16   7        9.70        0.00     21.95 o
   2  16   7     1966.14     1942.41     43.95 o
   3  16   7       54.05       29.21     15.26 o
   4  16   7     3771.96     4002.69    101.27 o
   5  16   7      360.08      351.47     25.04 o
   6  16   7      155.28      143.52     36.77 o
   7  16   7      215.60      185.61     35.66 o
   8  16   7      152.45      207.87     46.21 o
  -7  17   7       31.25        0.00     25.08 o
  -6  17   7      279.48      308.93     22.45 o
  -5  17   7      350.90      365.64     24.85 o
  -4  17   7       18.19       22.33     24.08 o
  -3  17   7       17.48       28.56     22.56 o
  -2  17   7      350.24      368.48     29.14 o
  -1  17   7      731.19      749.22     34.05 o
   0  17   7      137.42       55.91     22.67 o
   1  17   7     1493.31     1353.68     40.72 o
   2  17   7        0.10        0.00     20.82 o
   3  17   7      581.91      598.82     44.47 o
   4  17   7        0.66        0.00     26.51 o
   5  17   7     1043.21      911.60     37.20 o
   6  17   7      121.09      124.83     49.84 o
   7  17   7      169.98      171.62     50.10 o
  -7  18   7        1.81       31.39     25.45 o
  -6  18   7        9.89        0.00     21.00 o
  -5  18   7        8.96       32.60     20.69 o
  -4  18   7        4.07        0.00     20.99 o
  -3  18   7        3.18        0.00     25.70 o
  -2  18   7        8.80        0.00     24.67 o
  -1  18   7      318.90      229.95     29.67 o
   0  18   7       62.78       98.52     34.61 o
   1  18   7        9.44       11.26     27.19 o
   2  18   7        0.13        0.57     36.28 o
   3  18   7        0.07        0.00     20.08 o
   4  18   7      330.29      333.40     32.88 o
   5  18   7       57.71       29.06     26.48 o
   6  18   7       11.36        0.00     35.29 o
  -5  19   7       96.67      100.72     23.27 o
  -4  19   7       75.68      110.34     24.00 o
  -3  19   7      261.48      274.15     30.05 o
  -2  19   7      200.55      218.47     26.72 o
  -1  19   7       55.32       57.12     23.38 o
   0  19   7       57.89        1.21     26.69 o
   1  19   7      204.65      205.04     27.45 o
   2  19   7       56.10       42.59     25.64 o
   3  19   7        3.54       14.24     17.23 o
   4  19   7       66.35      119.53     34.81 o
   5  19   7       52.77       42.25     30.17 o
  -4  20   7      198.01      184.80     27.96 o
  -3  20   7       48.17       52.39     29.79 o
  -2  20   7      450.53      398.28     38.33 o
  -1  20   7      123.08      133.07     28.89 o
   0  20   7      417.40      452.92     33.98 o
   1  20   7       55.73        0.00     22.84 o
   2  20   7      117.40      122.47     24.21 o
   3  20   7        7.38       17.07     39.53 o
  -1  21   7      326.19      342.68     39.21 o
   0  21   7        0.20       21.16     30.30 o
 -13   0   8       13.52        0.00     39.74 o
 -12   0   8     1081.78     1134.67     69.53 o
 -11   0   8      324.28      233.87     45.03 o
 -10   0   8      874.27      981.01     52.47 o
  -9   0   8       19.11       28.60     28.91 o
  -8   0   8       88.11       72.14     18.77 o
  -7   0   8      727.57      673.38     30.01 o
  -6   0   8     5886.51     5468.03     82.25 o
  -5   0   8      682.39      561.24     30.60 o
  -4   0   8      738.76      731.63     35.43 o
  -3   0   8    22890.56    24197.97    181.94 o
  -2   0   8      243.64      302.84     23.74 o
  -1   0   8     2666.31     2562.08     49.92 o
   0   0   8      456.45      449.42     24.14 o
   1   0   8     2490.66     2538.48     47.71 o
   2   0   8      196.55      206.55     20.97 o
   3   0   8       71.49       40.25     21.43 o
   4   0   8    67916.50    72137.64    697.65 o
   5   0   8    12968.18    13086.87    139.32 o
   6   0   8      838.79      733.04     33.90 o
   7   0   8     1098.17     1157.74     42.54 o
   8   0   8     1416.56     1319.23     62.64 o
   9   0   8      837.89      816.70     42.96 o
  10   0   8      114.94      123.53     35.69 o
  11   0   8       50.07       83.83     34.18 o
  12   0   8       75.00        0.00     38.81 o
 -13   1   8      376.31      356.26     35.26 o
 -12   1   8       10.18       40.86     28.72 o
 -11   1   8      679.27      688.37     34.64 o
 -10   1   8      335.11      297.88     23.71 o
  -9   1   8      140.24      139.19     21.23 o
  -8   1   8      269.64      265.97     15.60 o
  -7   1   8      366.07      369.51     17.67 o
  -6   1   8      556.10      558.71     20.53 o
  -5   1   8     2249.21     2265.31     35.97 o
  -4   1   8     1118.21     1284.09     30.04 o
  -3   1   8     1032.03     1167.60     30.53 o
  -2   1   8        5.57        0.87     15.49 o
  -1   1   8     2159.69     2167.60     35.22 o
   0   1   8    10370.54    10141.82     67.41 o
   1   1   8     3398.30     3317.30     35.71 o
   2   1   8     6301.42     6376.27     54.41 o
   3   1   8       32.98        3.07     12.02 o
   4   1   8       40.54       66.72     32.71 o
   5   1   8     1915.49     2052.27     37.68 o
   6   1   8      670.07      619.24     24.11 o
   7   1   8      161.25      151.96     17.91 o
   8   1   8       12.00       40.95     27.87 o
   9   1   8       65.34       42.06     20.05 o
  10   1   8      455.41      425.15     29.57 o
  11   1   8      557.95      560.49     34.42 o
  12   1   8       41.83       35.62     26.42 o
 -13   2   8      114.46       89.55     30.58 o
 -12   2   8       39.78       25.56     25.91 o
 -11   2   8      210.68      216.30     30.42 o
 -10   2   8      152.23      233.62     23.89 o
  -9   2   8       11.03        0.00     20.24 o
  -8   2   8     1503.63     1488.06     30.09 o
  -7   2   8       88.04       59.88     13.41 o
  -6   2   8      235.06      272.40     16.88 o
  -5   2   8        6.20       13.57     12.70 o
  -4   2   8        0.51        0.00     15.93 o
  -3   2   8     6112.13     6659.92     67.09 o
  -2   2   8     1385.26     1422.27     31.72 o
  -1   2   8      536.67      517.41     16.13 o
   0   2   8     3392.39     3258.37     36.26 o
   1   2   8      642.99      651.05     18.32 o
   2   2   8     5229.00     5368.31     45.16 o
   3   2   8       16.78        8.29     12.87 o
   4   2   8    18817.83    19345.53    106.93 o
   5   2   8       54.00       30.40     11.14 o
   6   2   8       66.82       82.99     18.84 o
   7   2   8      114.56      118.74     19.26 o
   8   2   8      270.97      271.03     24.81 o
   9   2   8        0.64        6.96     17.35 o
  10   2   8       34.30       17.93     20.63 o
  11   2   8      273.94      281.62     27.08 o
  12   2   8        0.47       16.81     22.64 o
 -12   3   8        7.65       20.79     23.38 o
 -11   3   8      511.38      545.57     30.33 o
 -10   3   8      209.37      169.58     22.51 o
  -9   3   8     1508.94     1466.03     37.93 o
  -8   3   8      124.08      138.58     14.33 o
  -7   3   8     1474.00     1464.52     29.19 o
  -6   3   8      355.84      327.93     19.03 o
  -5   3   8     4018.99     3980.60     44.88 o
  -4   3   8      714.37      651.84     19.78 o
  -3   3   8    13357.38    13902.73     97.28 o
  -2   3   8      241.84      303.09     17.04 o
  -1   3   8      472.80      432.05     18.41 o
   0   3   8     7183.27     7215.64     54.30 o
   1   3   8      596.39      550.52     17.14 o
   2   3   8     4235.02     3995.87     39.94 o
   3   3   8       35.41       41.29     12.21 o
   4   3   8      877.38      862.86     23.16 o
   5   3   8      678.05      652.04     19.55 o
   6   3   8     3368.05     3269.23     47.81 o
   7   3   8       16.43        1.57     18.00 o
   8   3   8      763.47      773.95     35.08 o
   9   3   8       19.13        2.40     22.29 o
  10   3   8      652.85      655.82     35.89 o
  11   3   8       38.89       35.08     28.80 o
  12   3   8      466.08      479.50     33.79 o
 -12   4   8      561.39      592.46     35.34 o
 -11   4   8        0.05        0.00     22.59 o
 -10   4   8      565.46      611.75     29.73 o
  -9   4   8       39.72       16.55     22.82 o
  -8   4   8     1764.18     1779.63     32.19 o
  -7   4   8     3710.14     3623.81     44.85 o
  -6   4   8     2684.23     2635.57     37.84 o
  -5   4   8     1908.82     1914.92     32.52 o
  -4   4   8     1024.47     1054.14     22.38 o
  -3   4   8     1296.70     1005.87     26.55 o
  -2   4   8      258.71      173.93     15.66 o
  -1   4   8     3012.11     2948.52     39.25 o
   0   4   8     2345.51     2292.51     32.89 o
   1   4   8     4550.91     4411.59     41.38 o
   2   4   8      347.80      303.83     18.40 o
   3   4   8      988.38      936.78     33.48 o
   4   4   8      331.40      396.35     17.33 o
   5   4   8     8399.24     8652.47     64.34 o
   6   4   8      173.99      169.99     17.01 o
   7   4   8     3578.66     3457.47     65.10 o
   8   4   8      215.63      196.29     21.87 o
   9   4   8      868.66      842.89     28.81 o
  10   4   8       13.23       21.78     20.24 o
  11   4   8      797.06      873.98     32.84 o
  12   4   8       29.85       21.41     21.93 o
 -12   5   8       97.20       38.36     25.89 o
 -11   5   8      121.04       87.19     22.45 o
 -10   5   8       98.45      102.79     24.21 o
  -9   5   8      254.37      274.26     22.26 o
  -8   5   8       60.46       97.93     20.70 o
  -7   5   8       14.41       34.07     17.69 o
  -6   5   8     1548.15     1582.67     30.94 o
  -5   5   8     1085.45      985.22     24.68 o
  -4   5   8      481.25      429.40     20.75 o
  -3   5   8      247.69      273.02     18.35 o
  -2   5   8      797.45      817.78     23.89 o
  -1   5   8      509.48      616.03     21.47 o
   0   5   8      637.48      565.58     16.84 o
   1   5   8     2603.13     2525.81     32.59 o
   2   5   8      901.34      930.00     21.54 o
   3   5   8      791.06      724.55     20.44 o
   4   5   8     1736.86     1728.60     30.59 o
   5   5   8     1085.55     1144.19     25.03 o
   6   5   8      438.29      432.19     17.21 o
   7   5   8       94.14      112.45     26.58 o
   8   5   8      372.15      402.74     24.31 o
   9   5   8       29.86       30.72     17.45 o
  10   5   8      293.65      302.33     19.93 o
  11   5   8       11.17        6.02     18.08 o
  12   5   8       13.37       21.39     29.94 o
 -12   6   8      222.62      262.00     31.54 o
 -11   6   8      175.36      190.33     27.06 o
 -10   6   8       26.70       21.18     21.01 o
  -9   6   8      583.40      530.95     26.62 o
  -8   6   8      117.74       88.25     17.05 o
  -7   6   8     5181.99     5148.27     55.21 o
  -6   6   8     6827.75     6609.13     65.35 o
  -5   6   8     1526.33     1478.22     33.45 o
  -4   6   8      329.43      312.63     20.38 o
  -3   6   8     3481.01     3555.33     44.58 o
  -2   6   8     1010.22     1109.93     29.30 o
  -1   6   8     1437.78     1461.37     29.61 o
   0   6   8      505.96      573.82     16.73 o
   1   6   8      188.28      202.52     13.49 o
   2   6   8      454.46      451.35     16.07 o
   3   6   8      129.46      163.43     12.68 o
   4   6   8      264.41      272.85     14.00 o
   5   6   8     1509.86     1519.10     29.66 o
   6   6   8      772.49      768.13     23.72 o
   7   6   8      422.34      418.09     26.30 o
   8   6   8       85.86       89.10     17.33 o
   9   6   8       30.47       16.35     26.01 o
  10   6   8       11.12       34.45     30.29 o
  11   6   8      210.87      177.72     25.62 o
 -12   7   8        0.00        0.00     27.53 o
 -11   7   8      850.17      817.38     39.67 o
 -10   7   8      225.47      230.20     27.15 o
  -9   7   8      582.48      606.72     27.76 o
  -8   7   8      304.18      293.97     21.73 o
  -7   7   8     2064.84     2045.80     39.18 o
  -6   7   8      182.04      137.96     20.24 o
  -5   7   8     3527.08     3589.32     49.93 o
  -4   7   8     1156.73     1182.76     29.38 o
  -3   7   8     1037.59     1014.69     27.45 o
  -2   7   8      248.41      195.34     18.06 o
  -1   7   8     5111.40     5217.26     55.73 o
   0   7   8     8598.13     8537.95     74.33 o
   1   7   8       41.37       78.06     13.18 o
   2   7   8       58.37       50.04     11.77 o
   3   7   8      588.11      555.97     18.50 o
   4   7   8     1323.07     1274.07     27.20 o
   5   7   8      362.15      400.25     18.07 o
   6   7   8     3930.02     4003.65     48.00 o
   7   7   8      712.67      688.20     25.95 o
   8   7   8      182.80      209.89     23.46 o
   9   7   8        0.45        0.00     20.44 o
  10   7   8       51.57       28.68     32.45 o
  11   7   8       17.71        0.00     49.70 o
 -12   8   8      393.52      461.76     54.15 o
 -11   8   8       28.56       70.03     23.44 o
 -10   8   8      171.96      159.84     22.48 o
  -9   8   8      131.34      128.12     20.28 o
  -8   8   8      137.99       85.81     24.93 o
  -7   8   8     1130.31     1041.66     30.27 o
  -6   8   8     3502.62     3437.04     48.96 o
  -5   8   8     2509.76     2533.89     43.42 o
  -4   8   8      605.84      617.93     24.66 o
  -3   8   8     2171.61     2237.27     38.52 o
  -2   8   8       68.67       71.04     15.00 o
  -1   8   8     1817.22     1752.27     34.45 o
   0   8   8        1.88        9.06     19.16 o
   1   8   8     2272.50     2262.93     37.08 o
   2   8   8      331.37      336.30     15.95 o
   3   8   8       65.51       37.87     14.12 o
   4   8   8      169.83      148.02     14.58 o
   5   8   8     1613.87     1634.16     34.57 o
   6   8   8      406.38      442.98     21.67 o
   7   8   8      172.31      186.01     18.65 o
   8   8   8      396.56      387.45     22.61 o
   9   8   8       68.32       54.11     13.09 o
  10   8   8       37.61        0.00     34.95 o
  11   8   8      506.76      545.89     49.95 o
 -11   9   8       56.66       54.09     22.44 o
 -10   9   8       14.44        0.00     21.78 o
  -9   9   8        0.64       13.08     18.18 o
  -8   9   8      192.73      178.60     19.92 o
  -7   9   8       21.26        0.00     22.30 o
  -6   9   8      919.84      802.05     28.62 o
  -5   9   8      363.46      309.52     26.83 o
  -4   9   8      159.61      210.45     25.83 o
  -3   9   8        0.04        0.00     15.54 o
  -2   9   8       35.66       53.91     16.90 o
  -1   9   8      146.06      172.10     16.70 o
   0   9   8      631.97      678.44     25.20 o
   1   9   8      102.85      132.39     14.96 o
   2   9   8      284.56      261.38     15.69 o
   3   9   8      219.90      225.62     13.54 o
   4   9   8      262.95      337.84     24.08 o
   5   9   8        0.01        0.00     15.34 o
   6   9   8        4.38        0.00     19.46 o
   7   9   8      271.01      287.75     21.17 o
   8   9   8       88.30       91.87     16.02 o
   9   9   8       48.94       58.57     25.02 o
  10   9   8       10.82        0.00     36.34 o
  11   9   8        0.43        0.00     50.23 o
 -11  10   8        0.04       16.41     34.68 o
 -10  10   8      123.37      103.97     18.25 o
  -9  10   8       11.57       52.53     36.30 o
  -8  10   8       56.71       66.49     19.94 o
  -7  10   8      396.21      366.57     26.87 o
  -6  10   8     2587.91     2627.82     44.50 o
  -5  10   8        4.06        9.30     19.39 o
  -4  10   8       92.81       67.42     13.53 o
  -3  10   8     1070.44     1106.66     29.21 o
  -2  10   8        2.77       35.55     16.29 o
  -1  10   8      903.23      879.59     26.29 o
   0  10   8       69.38       32.24     18.54 o
   1  10   8       52.93       53.49     17.28 o
   2  10   8        8.85       40.35     17.69 o
   3  10   8      699.46      704.32     22.22 o
   4  10   8       93.57       96.32     18.40 o
   5  10   8       76.94      108.60     22.99 o
   6  10   8       45.49       56.87     15.25 o
   7  10   8      108.05       98.84     16.83 o
   8  10   8        5.41       67.51     23.05 o
   9  10   8      130.19      142.03     31.34 o
  10  10   8       25.49        1.45     25.90 o
 -11  11   8      806.34      887.43     43.22 o
 -10  11   8        1.80       18.49     18.82 o
  -9  11   8      616.00      681.86     29.42 o
  -8  11   8       13.98       27.00     18.77 o
  -7  11   8      811.03      795.13     30.91 o
  -6  11   8     1164.57     1107.08     31.65 o
  -5  11   8      524.84      512.28     22.70 o
  -4  11   8      557.63      529.06     20.68 o
  -3  11   8       41.37       33.44     13.46 o
  -2  11   8      300.91      316.83     19.40 o
  -1  11   8     1745.23     1726.46     34.14 o
   0  11   8     2316.74     2323.14     36.82 o
   1  11   8      706.75      657.60     28.57 o
   2  11   8      479.17      513.01     21.52 o
   3  11   8       48.90       24.08     17.68 o
   4  11   8      699.20      692.61     28.88 o
   5  11   8      251.88      286.19     21.49 o
   6  11   8      293.19      325.58     25.03 o
   7  11   8       17.13       28.17     14.07 o
   8  11   8       61.18       97.54     21.70 o
   9  11   8       12.37       13.22     23.97 o
  10  11   8      181.28      167.35     28.70 o
 -10  12   8       80.72      264.20     44.77 o
  -9  12   8      149.99      171.43     32.11 o
  -8  12   8      133.34      168.25     28.37 o
  -7  12   8      186.36      114.58     19.95 o
  -6  12   8      852.71      902.91     30.26 o
  -5  12   8      168.12      158.38     19.09 o
  -4  12   8      285.14      250.18     18.88 o
  -3  12   8       34.83       43.08     22.83 o
  -2  12   8       49.45       69.41     23.62 o
  -1  12   8        2.28        0.00     14.91 o
   0  12   8      133.41      116.43     18.39 o
   1  12   8      369.58      376.75     24.08 o
   2  12   8      105.92      116.07     18.31 o
   3  12   8      660.04      713.44     37.33 o
   4  12   8      240.13      263.12     23.03 o
   5  12   8      242.73      233.13     24.89 o
   6  12   8       95.11      122.64     19.68 o
   7  12   8      550.66      506.24     28.82 o
   8  12   8      153.45      157.46     23.04 o
   9  12   8       58.29       78.63     32.90 o
  10  12   8        4.72        0.00     29.94 o
 -10  13   8       79.83       68.60     26.27 o
  -9  13   8        9.49       21.41     25.71 o
  -8  13   8      141.21      120.04     24.04 o
  -7  13   8      171.32      121.28     22.57 o
  -6  13   8       38.57       31.11     19.07 o
  -5  13   8        1.99        3.31     18.82 o
  -4  13   8     1576.89     1559.04     37.47 o
  -3  13   8       32.77       11.14     19.95 o
  -2  13   8       66.79       59.32     19.38 o
  -1  13   8       10.78       15.71     21.15 o
   0  13   8      879.43      858.56     31.31 o
   1  13   8      112.36      137.93     36.98 o
   2  13   8       48.02       59.21     20.13 o
   3  13   8       30.88       35.87     23.28 o
   4  13   8      339.57      348.22     22.66 o
   5  13   8       59.51       34.70     16.78 o
   6  13   8      140.68      109.82     20.30 o
   7  13   8      147.95      193.11     27.64 o
   8  13   8        7.36        7.65     22.99 o
   9  13   8       24.54        7.80     26.20 o
  -9  14   8      144.60      204.97     27.30 o
  -8  14   8       85.86      134.77     20.50 o
  -7  14   8      603.31      582.34     27.89 o
  -6  14   8      647.91      656.76     30.55 o
  -5  14   8      594.78      657.25     26.96 o
  -4  14   8       81.70       73.81     21.11 o
  -3  14   8     1090.02      990.37     30.96 o
  -2  14   8      736.59      795.63     32.09 o
  -1  14   8      566.42      580.18     28.74 o
   0  14   8     2033.94     2143.08     45.22 o
   1  14   8      620.96      622.87     31.01 o
   2  14   8       29.76        7.42     16.34 o
   3  14   8     1099.06     1049.87     35.38 o
   4  14   8      553.32      517.36     33.46 o
   5  14   8     2586.80     2613.16     44.34 o
   6  14   8       16.66       28.13     22.63 o
   7  14   8      313.81      341.04     29.44 o
   8  14   8       49.95       36.41     24.66 o
   9  14   8      173.52      168.34     27.96 o
  -9  15   8      100.61       41.00     24.32 o
  -8  15   8        0.58        0.00     19.96 o
  -7  15   8      652.11      675.06     30.60 o
  -6  15   8      347.60      346.78     25.60 o
  -5  15   8     2468.09     2398.31     45.94 o
  -4  15   8     1077.34     1063.90     38.60 o
  -3  15   8      337.76      417.99     24.10 o
  -2  15   8     1137.33     1145.14     36.90 o
  -1  15   8     1150.13     1096.52     36.62 o
   0  15   8     2307.08     2385.06     48.76 o
   1  15   8      284.82      239.53     23.62 o
   2  15   8      284.29      320.76     25.23 o
   3  15   8      419.64      415.31     26.75 o
   4  15   8      852.76      875.29     38.23 o
   5  15   8       24.09       76.52     30.05 o
   6  15   8     2154.22     2200.99     45.69 o
   7  15   8      173.04      114.88     37.58 o
   8  15   8      236.42      225.69     29.98 o
  -8  16   8        2.06        7.83     24.16 o
  -7  16   8       61.94       74.17     20.75 o
  -6  16   8      114.69       82.34     18.51 o
  -5  16   8       16.06        0.00     17.95 o
  -4  16   8       46.37       42.78     19.26 o
  -3  16   8      588.53      569.56     36.56 o
  -2  16   8      104.17      106.64     36.35 o
  -1  16   8      655.56      683.59     32.38 o
   0  16   8      356.45      367.43     28.76 o
   1  16   8      522.73      542.17     31.52 o
   2  16   8        0.81       17.22     18.70 o
   3  16   8       32.82       23.60     24.78 o
   4  16   8       82.54      101.01     26.90 o
   5  16   8       34.38       31.44     24.30 o
   6  16   8        0.02        0.00     21.73 o
   7  16   8       15.07        0.00     33.93 o
  -7  17   8      186.84      201.97     29.27 o
  -6  17   8       18.80        9.40     19.29 o
  -5  17   8       48.24       46.81     18.14 o
  -4  17   8      176.22      159.23     28.12 o
  -3  17   8       29.41        0.00     23.58 o
  -2  17   8        0.77        0.00     24.66 o
  -1  17   8      365.86      399.39     32.56 o
   0  17   8      647.01      642.99     37.15 o
   1  17   8       68.60       68.87     26.24 o
   2  17   8      477.22      494.64     27.77 o
   3  17   8       39.26        6.24     28.73 o
   4  17   8      585.51      716.96     45.91 o
   5  17   8       19.19        0.00     22.34 o
   6  17   8       24.29       19.47     35.41 o
  -6  18   8      362.56      373.67     26.98 o
  -5  18   8      106.42       70.80     22.68 o
  -4  18   8      139.65      119.80     22.78 o
  -3  18   8      345.55      360.38     29.80 o
  -2  18   8        5.98       57.15     26.90 o
  -1  18   8      744.15      742.08     36.07 o
   0  18   8      279.53      317.54     29.29 o
   1  18   8      409.01      401.04     28.86 o
   2  18   8       56.17       88.37     31.84 o
   3  18   8      102.87      116.33     36.38 o
   4  18   8      214.80      220.74     33.95 o
   5  18   8     1279.98     1220.47     42.21 o
  -5  19   8       37.66        0.33     24.64 o
  -4  19   8      168.34      146.63     24.59 o
  -3  19   8       11.88       28.53     26.32 o
  -2  19   8        3.34        0.00     29.91 o
  -1  19   8      109.43      102.54     27.99 o
   0  19   8      198.46      118.21     30.15 o
   1  19   8      196.36      175.02     44.52 o
   2  19   8      190.04      244.79     28.69 o
   3  19   8        0.23       14.59     32.37 o
   4  19   8      296.62      287.36     33.63 o
  -3  20   8       71.57       68.05     39.16 o
  -2  20   8       87.56      109.34     36.83 o
  -1  20   8       57.02       32.87     27.70 o
   0  20   8       24.85       37.42     31.49 o
   1  20   8        1.72        0.00     24.88 o
   2  20   8       13.25      103.53     33.20 o
 -12   1   9      358.49      327.95     33.94 o
 -11   1   9       76.61       80.17     22.93 o
 -10   1   9      807.65      840.33     38.26 o
  -9   1   9        0.61       16.62     15.27 o
  -8   1   9      907.33      814.94     24.21 o
  -7   1   9      142.20      172.16     17.75 o
  -6   1   9     1104.72     1098.39     26.55 o
  -5   1   9      521.03      484.63     21.12 o
  -4   1   9      563.10      557.30     26.28 o
  -3   1   9     2989.12     2984.16     42.64 o
  -2   1   9      206.45      185.12     17.27 o
  -1   1   9     3708.74     3698.93     47.77 o
   0   1   9     5159.63     5001.68     48.15 o
   1   1   9      464.16      417.73     19.55 o
   2   1   9        3.38        0.00     13.06 o
   3   1   9      222.05      180.60     17.56 o
   4   1   9     1828.11     1806.12     30.91 o
   5   1   9      447.03      386.75     15.90 o
   6   1   9      377.57      326.65     22.39 o
   7   1   9     2173.00     2215.69     40.60 o
   8   1   9       17.06       15.93     16.97 o
   9   1   9      526.12      570.88     26.92 o
  10   1   9        6.84        0.00     19.17 o
  11   1   9      304.77      382.68     27.19 o
  12   1   9      128.24      172.14     37.79 o
 -12   2   9       40.95        0.00     29.00 o
 -11   2   9     1332.22     1343.27     41.03 o
 -10   2   9       52.85       39.39     22.97 o
  -9   2   9      157.23      132.36     17.21 o
  -8   2   9      192.06      195.32     17.24 o
  -7   2   9     2944.93     3007.56     43.36 o
  -6   2   9       28.68       34.64     14.17 o
  -5   2   9     7347.16     7514.49     74.13 o
  -4   2   9       31.12        0.00     18.17 o
  -3   2   9     1301.08     1139.64     31.75 o
  -2   2   9     2038.01     2134.24     38.36 o
  -1   2   9     2102.85     1959.10     35.71 o
   0   2   9     4895.86     4859.81     46.86 o
   1   2   9     1698.12     1662.46     30.66 o
   2   2   9      318.64      265.83     14.91 o
   3   2   9      139.52      128.09     15.11 o
   4   2   9     3849.31     3937.52     45.58 o
   5   2   9     2862.01     2912.15     35.81 o
   6   2   9     4050.74     4063.11     53.60 o
   7   2   9        8.26        9.18     19.84 o
   8   2   9      645.32      661.12     28.33 o
   9   2   9       64.98       82.07     20.16 o
  10   2   9      970.80      958.86     35.95 o
  11   2   9        1.00        0.00     21.17 o
  12   2   9      371.33      369.83     45.76 o
 -12   3   9       20.58       41.70     26.71 o
 -11   3   9        3.42       35.23     24.89 o
 -10   3   9       72.47       99.23     20.46 o
  -9   3   9      295.42      271.63     20.36 o
  -8   3   9      977.96      939.83     26.46 o
  -7   3   9      531.35      490.83     23.15 o
  -6   3   9     2291.40     2308.65     36.51 o
  -5   3   9     1288.07     1277.93     29.30 o
  -4   3   9     1929.11     1870.82     33.47 o
  -3   3   9      190.31      169.05     20.23 o
  -2   3   9      204.64      168.85     19.28 o
  -1   3   9      303.71      308.85     18.37 o
   0   3   9     1704.97     1664.57     28.13 o
   1   3   9       50.83       12.58     14.36 o
   2   3   9        4.87        0.00     13.69 o
   3   3   9     1170.50     1142.36     23.85 o
   4   3   9     1057.90     1124.19     26.69 o
   5   3   9      549.84      487.16     17.53 o
   6   3   9     1159.48     1160.57     32.30 o
   7   3   9      705.73      757.74     28.11 o
   8   3   9      157.29      205.22     21.50 o
   9   3   9      381.74      363.95     28.56 o
  10   3   9      188.42      192.76     23.38 o
  11   3   9      236.27      218.20     25.53 o
 -12   4   9       33.89       76.39     26.73 o
 -11   4   9        2.88       62.31     22.85 o
 -10   4   9       61.61       46.15     19.16 o
  -9   4   9       17.77       30.01     16.28 o
  -8   4   9      593.28      582.76     22.73 o
  -7   4   9     1411.72     1396.80     30.53 o
  -6   4   9     1122.57     1088.77     29.14 o
  -5   4   9      506.66      479.31     21.59 o
  -4   4   9       54.43       18.59     17.29 o
  -3   4   9      804.34      772.56     26.01 o
  -2   4   9      709.66      724.02     23.56 o
  -1   4   9      656.77      664.44     22.23 o
   0   4   9      497.18      501.23     21.38 o
   1   4   9       10.70       14.74     15.27 o
   2   4   9      899.63      856.91     21.68 o
   3   4   9      332.80      311.93     17.20 o
   4   4   9      427.96      439.93     20.47 o
   5   4   9      105.43       82.40     15.92 o
   6   4   9       51.53       64.45     14.92 o
   7   4   9       11.54        0.00     17.52 o
   8   4   9       39.65       23.31     17.22 o
   9   4   9       84.51       64.18     20.14 o
  10   4   9        5.78       39.40     17.31 o
  11   4   9        6.11       24.80     24.99 o
 -12   5   9      528.82      548.08     41.47 o
 -11   5   9       16.67       17.42     21.22 o
 -10   5   9     1100.72     1118.90     45.00 o
  -9   5   9        1.47        0.00     18.93 o
  -8   5   9      479.76      463.27     20.74 o
  -7   5   9       19.86        8.45     18.78 o
  -6   5   9     5276.95     5244.15     54.93 o
  -5   5   9      124.05      179.07     21.18 o
  -4   5   9     5823.83     5830.00     62.52 o
  -3   5   9      358.54      372.35     20.18 o
  -2   5   9     2755.37     2717.54     40.17 o
  -1   5   9     4325.39     4316.57     50.67 o
   0   5   9     3157.77     3138.04     41.16 o
   1   5   9     2602.73     2454.89     34.18 o
   2   5   9      284.04      252.02     15.92 o
   3   5   9      325.50      307.98     17.14 o
   4   5   9      394.29      382.11     18.62 o
   5   5   9     4410.15     4464.36     49.37 o
   6   5   9      126.18      113.20     17.29 o
   7   5   9     1950.41     2013.59     38.58 o
   8   5   9       90.73       68.63     17.62 o
   9   5   9      198.66      203.12     17.58 o
  10   5   9        4.65       26.61     15.80 o
  11   5   9      261.94      267.44     35.41 o
 -12   6   9      139.43      154.94     30.91 o
 -11   6   9      412.69      454.06     31.85 o
 -10   6   9        4.92        6.61     20.36 o
  -9   6   9      388.14      431.11     21.38 o
  -8   6   9       35.91       34.37     15.92 o
  -7   6   9     4242.70     4232.32     51.80 o
  -6   6   9        0.51        5.48     18.32 o
  -5   6   9      273.15      292.81     21.44 o
  -4   6   9      601.86      543.37     34.27 o
  -3   6   9      612.40      519.73     22.27 o
  -2   6   9      995.11      976.64     28.89 o
  -1   6   9     5285.14     5301.50     57.28 o
   0   6   9      158.08      105.89     19.19 o
   1   6   9     1319.40     1238.32     26.61 o
   2   6   9     1450.19     1398.84     27.60 o
   3   6   9       13.01        0.00     11.42 o
   4   6   9     1690.07     1692.31     31.20 o
   5   6   9       16.44        0.53     11.59 o
   6   6   9     4166.82     4001.29     57.93 o
   7   6   9        1.96        0.15     13.38 o
   8   6   9      465.56      506.51     32.92 o
   9   6   9      116.85      118.20     18.69 o
  10   6   9       66.44       70.66     18.81 o
  11   6   9       20.76        3.26     34.99 o
 -11   7   9        7.55       45.88     25.81 o
 -10   7   9        0.53       15.44     21.98 o
  -9   7   9       54.55       14.92     18.78 o
  -8   7   9       34.57       66.04     16.07 o
  -7   7   9       72.59       73.16     29.05 o
  -6   7   9      491.98      494.92     26.30 o
  -5   7   9       26.38        5.55     19.37 o
  -4   7   9       18.53       17.55     20.02 o
  -3   7   9        3.42        6.47     19.50 o
  -2   7   9       86.41       60.74     20.53 o
  -1   7   9     3585.14     3690.72     51.63 o
   0   7   9      106.21       98.25     20.77 o
   1   7   9      159.78      171.74     14.75 o
   2   7   9      216.99      271.30     15.38 o
   3   7   9       21.01        3.98     12.03 o
   4   7   9      160.63      146.79     25.64 o
   5   7   9      255.36      276.30     17.88 o
   6   7   9      242.84      209.90     16.88 o
   7   7   9      215.45      194.09     18.74 o
   8   7   9        7.32       22.27     14.98 o
   9   7   9        8.79       10.18     24.53 o
  10   7   9        6.55        0.00     39.45 o
  11   7   9       50.46       80.07     36.47 o
 -11   8   9      354.72      404.08     36.77 o
 -10   8   9       12.14        9.91     21.58 o
  -9   8   9        1.96       14.76     17.93 o
  -8   8   9      225.14      210.64     20.59 o
  -7   8   9      124.83       94.92     20.19 o
  -6   8   9      114.20      106.20     20.15 o
  -5   8   9     1463.28     1425.53     39.79 o
  -4   8   9      679.71      626.86     25.67 o
  -3   8   9      542.84      557.05     24.19 o
  -2   8   9      149.15      174.79     20.07 o
  -1   8   9      377.80      332.91     20.82 o
   0   8   9      585.38      606.92     20.36 o
   1   8   9      219.60      175.88     15.92 o
   2   8   9       43.03       26.45     13.80 o
   3   8   9      986.43      966.41     24.39 o
   4   8   9      433.91      436.14     19.88 o
   5   8   9      325.94      314.27     21.59 o
   6   8   9      195.02      210.45     18.42 o
   7   8   9       16.96       45.28     18.93 o
   8   8   9       36.09       19.70     15.99 o
   9   8   9       55.18       52.70     23.02 o
  10   8   9      118.96      172.48     55.15 o
  11   8   9       48.92      127.86     45.65 o
 -11   9   9       95.71      131.94     26.06 o
 -10   9   9      835.78      819.82     29.97 o
  -9   9   9       11.64       79.28     37.04 o
  -8   9   9      109.46       78.73     21.19 o
  -7   9   9       13.38       14.49     20.74 o
  -6   9   9      194.20      244.12     30.61 o
  -5   9   9      543.96      518.83     26.14 o
  -4   9   9      185.34      248.79     20.99 o
  -3   9   9       37.88       39.60     18.28 o
  -2   9   9      440.45      421.33     21.50 o
  -1   9   9      619.53      575.94     26.43 o
   0   9   9     2547.46     2432.91     37.30 o
   1   9   9     4168.96     4321.90     50.58 o
   2   9   9      403.59      348.29     21.70 o
   3   9   9      111.43      157.30     16.38 o
   4   9   9      184.98      185.71     18.31 o
   5   9   9       17.21       15.83     16.12 o
   6   9   9      392.82      435.74     22.71 o
   7   9   9       68.22       82.41     21.11 o
   8   9   9      159.85      131.29     26.43 o
   9   9   9       51.74       33.12     21.78 o
  10   9   9        6.05       78.88     42.27 o
 -11  10   9      512.09      577.02     38.01 o
 -10  10   9        6.07       28.05     19.25 o
  -9  10   9       37.79        4.40     26.43 o
  -8  10   9        0.48        3.75     20.59 o
  -7  10   9       59.17       37.41     20.63 o
  -6  10   9     2557.26     2564.48     47.38 o
  -5  10   9      144.93      121.23     20.36 o
  -4  10   9       29.47       21.80     24.68 o
  -3  10   9      326.52      326.58     20.78 o
  -2  10   9      327.69      263.87     20.27 o
  -1  10   9     1363.19     1366.63     32.52 o
   0  10   9     1404.53     1416.40     30.73 o
   1  10   9        1.94        0.00     14.49 o
   2  10   9      291.26      250.73     16.06 o
   3  10   9        1.12        6.26     12.17 o
   4  10   9       43.92       92.52     29.00 o
   5  10   9       53.75       77.00     17.93 o
   6  10   9       32.19        0.02     16.83 o
   7  10   9       84.55       44.09     23.51 o
   8  10   9        2.24       15.27     16.13 o
   9  10   9       21.42        0.00     19.14 o
  10  10   9       60.46      238.50     54.21 o
 -10  11   9        0.02        0.00     22.16 o
  -9  11   9        1.68        0.00     23.72 o
  -8  11   9       98.63       69.82     20.17 o
  -7  11   9       82.67      120.74     23.47 o
  -6  11   9        1.97        0.00     21.45 o
  -5  11   9       18.77       40.19     18.87 o
  -4  11   9      437.72      432.19     23.30 o
  -3  11   9       41.77       55.36     19.16 o
  -2  11   9      360.74      354.46     21.74 o
  -1  11   9        0.08        0.00     15.44 o
   0  11   9      396.26      361.95     22.96 o
   1  11   9       86.63      119.19     16.52 o
   2  11   9       64.41      104.27     19.03 o
   3  11   9       25.59       27.58     16.21 o
   4  11   9        6.16        3.57     17.76 o
   5  11   9        0.33        4.58     17.43 o
   6  11   9       70.12       43.61     18.62 o
   7  11   9       37.01       16.65     22.60 o
   8  11   9        0.63        0.00     20.39 o
   9  11   9        1.18       12.65     26.18 o
  10  11   9        6.59       46.89     35.32 o
 -10  12   9        7.61       35.48     36.03 o
  -9  12   9      219.61      228.11     25.96 o
  -8  12   9        6.03       23.11     23.33 o
  -7  12   9      506.92      520.21     30.35 o
  -6  12   9       25.38        9.32     18.28 o
  -5  12   9      972.67     1002.02     29.18 o
  -4  12   9        3.29       17.49     17.94 o
  -3  12   9     1095.81     1088.83     32.13 o
  -2  12   9       14.43       21.80     15.53 o
  -1  12   9      195.77      191.45     17.54 o
   0  12   9      604.05      588.58     21.94 o
   1  12   9      122.76      101.33     21.90 o
   2  12   9      119.06       93.73     15.85 o
   3  12   9       61.99       47.06     16.59 o
   4  12   9      740.31      724.76     30.65 o
   5  12   9      100.20      127.34     22.20 o
   6  12   9     1125.58     1106.44     34.19 o
   7  12   9       65.11       50.08     23.05 o
   8  12   9       70.39      138.65     30.89 o
   9  12   9       14.72       11.06     23.87 o
  -9  13   9      154.23      186.58     30.22 o
  -8  13   9      472.20      518.23     30.77 o
  -7  13   9      234.38      243.53     26.01 o
  -6  13   9     2541.96     2518.64     66.60 o
  -5  13   9      557.00      551.26     26.09 o
  -4  13   9     1400.87     1396.87     34.49 o
  -3  13   9        1.92       34.13     16.33 o
  -2  13   9     1989.51     2052.46     39.11 o
  -1  13   9       25.81       21.22     16.04 o
   0  13   9      232.69      194.85     24.08 o
   1  13   9      258.00      263.76     24.43 o
   2  13   9      215.63      221.00     20.78 o
   3  13   9     1077.52     1052.17     31.36 o
   4  13   9      144.09       95.28     20.21 o
   5  13   9     1491.96     1529.20     35.97 o
   6  13   9      254.38      171.15     27.93 o
   7  13   9      958.23      988.67     32.11 o
   8  13   9       39.66      123.15     44.91 o
   9  13   9      247.20      239.01     41.02 o
  -9  14   9      113.00       87.33     26.76 o
  -8  14   9        0.06        0.00     22.96 o
  -7  14   9      249.33      265.91     23.14 o
  -6  14   9       42.92       30.45     19.13 o
  -5  14   9     1181.92     1173.97     34.16 o
  -4  14   9       58.55       56.47     19.02 o
  -3  14   9      627.23      675.94     27.00 o
  -2  14   9       13.72        0.00     19.59 o
  -1  14   9      209.26      170.23     24.01 o
   0  14   9      444.44      456.32     29.07 o
   1  14   9        6.00        9.75     22.31 o
   2  14   9      187.22      147.82     19.59 o
   3  14   9        2.36        0.00     37.19 o
   4  14   9     1134.07     1128.29     38.33 o
   5  14   9       51.02       65.36     23.33 o
   6  14   9      250.47      259.46     21.96 o
   7  14   9       62.67       66.76     26.59 o
   8  14   9      193.72      191.12     34.32 o
  -8  15   9       10.17        4.72     20.90 o
  -7  15   9      150.81      146.34     22.24 o
  -6  15   9       16.10        6.87     19.44 o
  -5  15   9       78.82      121.45     20.59 o
  -4  15   9      654.51      687.65     28.29 o
  -3  15   9       21.82        4.73     18.45 o
  -2  15   9       50.40       56.36     22.97 o
  -1  15   9      109.38       31.07     28.30 o
   0  15   9      779.52      811.68     33.54 o
   1  15   9      443.66      440.06     28.54 o
   2  15   9       24.96       11.41     18.63 o
   3  15   9        7.69       24.50     30.31 o
   4  15   9      103.13       61.67     21.33 o
   5  15   9       37.23       27.30     25.15 o
   6  15   9       42.71       42.89     28.89 o
   7  15   9      117.49      124.54     25.25 o
  -7  16   9      275.31      291.94     31.71 o
  -6  16   9        3.01        0.00     20.34 o
  -5  16   9      636.75      683.68     33.84 o
  -4  16   9      264.04      234.86     29.95 o
  -3  16   9     1420.33     1435.96     38.15 o
  -2  16   9     1552.14     1534.12     44.12 o
  -1  16   9     1496.74     1457.83     42.22 o
   0  16   9     1257.44     1228.21     42.60 o
   1  16   9     1149.62     1092.10     38.38 o
   2  16   9     1104.71      999.98     45.52 o
   3  16   9       45.73       12.31     30.31 o
   4  16   9       13.64       13.00     29.24 o
   5  16   9     1084.52     1125.82     39.60 o
   6  16   9     1120.58     1115.67     40.96 o
   7  16   9       37.60       42.60     28.66 o
  -6  17   9      697.80      729.67     32.01 o
  -5  17   9       91.74       43.42     28.13 o
  -4  17   9      333.42      334.49     24.95 o
  -3  17   9      619.10      532.97     27.99 o
  -2  17   9       37.96      107.70     26.71 o
  -1  17   9      649.42      539.83     30.96 o
   0  17   9     1138.63     1060.15     40.44 o
   1  17   9      690.80      661.75     33.87 o
   2  17   9      165.24      179.68     27.65 o
   3  17   9      236.54      258.73     34.34 o
   4  17   9      369.85      414.06     39.72 o
   5  17   9      188.06       85.25     70.39 o
   6  17   9       36.43       11.70     20.58 o
  -5  18   9       35.69       52.60     19.77 o
  -4  18   9        4.77       20.73     20.56 o
  -3  18   9       28.29        0.00     22.19 o
  -2  18   9       61.15       52.50     25.65 o
  -1  18   9        8.64       22.51     25.03 o
   0  18   9        0.08       23.37     25.93 o
   1  18   9        6.49       44.35     25.60 o
   2  18   9        0.25        0.00     22.70 o
   3  18   9       26.51        0.00     31.44 o
   4  18   9       47.49        2.67     30.93 o
   5  18   9      224.16      165.05     38.85 o
  -4  19   9       83.34       74.58     29.16 o
  -3  19   9        7.25        0.00     23.83 o
  -2  19   9        7.48        0.00     28.84 o
  -1  19   9       82.13       67.73     27.64 o
   0  19   9       10.49       83.84     25.63 o
   1  19   9       82.83      104.95     25.91 o
   2  19   9       94.95       41.30     28.27 o
   3  19   9        7.12       38.74     37.62 o
  -1  20   9       40.77       30.11     33.49 o
   0  20   9      132.83       93.42     32.08 o
 -12   0  10      905.83      919.45     60.28 o
 -11   0  10      296.16      278.09     45.04 o
 -10   0  10      936.87      911.72     54.88 o
  -9   0  10      266.73      270.25     34.49 o
  -8   0  10      623.04      603.34     31.21 o
  -7   0  10      174.03      163.74     27.79 o
  -6   0  10      140.78      109.63     23.99 o
  -5   0  10     1049.09     1013.94     42.92 o
  -4   0  10     2945.91     2924.05     63.81 o
  -3   0  10     1795.85     1907.46     52.18 o
  -2   0  10     2834.86     2815.77     60.88 o
  -1   0  10     6723.22     6994.46     93.70 o
   0   0  10     5387.84     5034.58     68.24 o
   1   0  10        7.83       11.31     24.02 o
   2   0  10     1944.82     1938.30     45.59 o
   3   0  10       48.64        0.00     21.61 o
   4   0  10      647.62      740.35     30.31 o
   5   0  10     3048.75     3066.52     53.05 o
   6   0  10     5530.14     5541.54     83.22 o
   7   0  10      346.84      377.34     33.51 o
   8   0  10        2.10       17.00     23.90 o
   9   0  10      248.33      288.09     33.33 o
  10   0  10       51.96       65.20     54.25 o
  11   0  10      586.36      612.27     67.96 o
 -12   1  10        0.44        0.00     28.43 o
 -11   1  10      363.98      329.76     29.87 o
 -10   1  10      238.77      170.53     30.86 o
  -9   1  10      271.54      253.33     20.36 o
  -8   1  10      838.94      824.05     25.68 o
  -7   1  10       10.78       24.38     15.27 o
  -6   1  10      787.01      741.25     24.40 o
  -5   1  10     1450.36     1440.73     34.81 o
  -4   1  10      175.54      169.59     19.65 o
  -3   1  10     1120.52     1226.24     30.64 o
  -2   1  10      507.25      493.39     23.48 o
  -1   1  10      719.93      663.57     22.98 o
   0   1  10      933.18      941.15     24.74 o
   1   1  10     3339.39     3350.59     45.96 o
   2   1  10     1806.20     1845.46     30.49 o
   3   1  10      276.67      268.25     18.16 o
   4   1  10      380.02      466.70     24.95 o
   5   1  10     1977.99     1872.40     30.20 o
   6   1  10     1050.48     1136.99     33.66 o
   7   1  10     1181.71     1168.37     32.82 o
   8   1  10      383.41      370.50     24.01 o
   9   1  10      137.00      144.57     32.33 o
  10   1  10      335.26      291.05     24.84 o
  11   1  10       11.70        0.00     28.67 o
 -12   2  10       52.03       66.39     25.83 o
 -11   2  10       61.13       28.00     23.86 o
 -10   2  10        3.45        0.00     22.11 o
  -9   2  10       64.80       58.76     20.97 o
  -8   2  10      537.35      514.44     25.13 o
  -7   2  10        0.97       36.75     16.33 o
  -6   2  10      185.49      172.74     16.56 o
  -5   2  10        7.59        0.00     15.07 o
  -4   2  10      347.23      370.51     25.35 o
  -3   2  10        6.05        0.00     18.16 o
  -2   2  10      189.52      203.15     18.47 o
  -1   2  10        0.04        0.00     12.10 o
   0   2  10       24.77       48.35     24.52 o
   1   2  10       38.47       46.49     13.93 o
   2   2  10       40.18       10.93     12.79 o
   3   2  10       30.85       40.32     13.55 o
   4   2  10      498.29      478.41     20.86 o
   5   2  10       25.71        0.00     14.28 o
   6   2  10      193.24      215.53     21.29 o
   7   2  10      392.61      420.80     24.08 o
   8   2  10       42.05       36.82     20.50 o
   9   2  10       31.99       56.81     21.04 o
  10   2  10      207.25      180.15     26.37 o
  11   2  10        2.08       21.70     24.15 o
 -12   3  10       59.91       47.35     27.77 o
 -11   3  10      287.19      333.39     29.73 o
 -10   3  10       48.40       58.41     21.14 o
  -9   3  10      798.77      796.42     25.34 o
  -8   3  10        9.34        8.70     17.61 o
  -7   3  10     5494.06     5490.62     58.84 o
  -6   3  10      603.60      538.83     21.95 o
  -5   3  10     4287.62     4249.85     50.81 o
  -4   3  10      118.50       59.83     18.57 o
  -3   3  10      111.89      110.12     26.43 o
  -2   3  10     1314.01     1338.90     32.78 o
  -1   3  10     3719.79     3567.44     46.08 o
   0   3  10       90.79       75.27     16.26 o
   1   3  10     1277.89     1247.33     27.00 o
   2   3  10     2010.61     1987.56     33.90 o
   3   3  10      317.65      333.36     17.83 o
   4   3  10     3300.92     3378.96     43.18 o
   5   3  10      555.92      514.99     19.30 o
   6   3  10     1746.84     1795.94     39.59 o
   7   3  10       38.69        8.89     19.53 o
   8   3  10      477.97      464.75     24.88 o
   9   3  10       20.34       42.77     20.59 o
  10   3  10      228.37      269.82     30.48 o
  11   3  10       12.21        5.83     20.97 o
 -12   4  10      684.32      678.42     39.23 o
 -11   4  10      135.89      137.12     24.98 o
 -10   4  10      407.74      436.27     27.43 o
  -9   4  10       22.47       10.41     15.11 o
  -8   4  10     4308.89     4258.96     52.81 o
  -7   4  10      607.56      607.13     23.37 o
  -6   4  10     5132.37     5137.33     57.86 o
  -5   4  10      119.93       97.51     16.29 o
  -4   4  10     6343.65     6329.49     67.87 o
  -3   4  10      142.38      178.77     20.39 o
  -2   4  10     5833.19     6034.05     63.94 o
  -1   4  10      833.44      745.61     26.17 o
   0   4  10     7040.26     7076.13     66.17 o
   1   4  10     1473.59     1384.00     32.63 o
   2   4  10      211.82      210.59     15.74 o
   3   4  10     1173.56     1235.52     28.35 o
   4   4  10       45.77       55.28     18.88 o
   5   4  10     1693.15     1651.56     30.99 o
   6   4  10     1397.71     1284.13     35.15 o
   7   4  10      582.65      606.59     26.44 o
   8   4  10      314.17      324.61     22.73 o
   9   4  10       46.70       53.91     19.85 o
  10   4  10       75.76       99.31     27.72 o
  11   4  10      510.47      477.85     27.11 o
 -12   5  10        5.41        0.00     29.32 o
 -11   5  10      130.84      183.38     29.05 o
 -10   5  10       64.48       36.18     20.90 o
  -9   5  10      117.31      174.01     22.34 o
  -8   5  10       26.94       53.04     28.65 o
  -7   5  10      940.20      946.98     30.96 o
  -6   5  10        0.76        0.00     15.83 o
  -5   5  10      346.92      358.25     23.88 o
  -4   5  10       24.58       22.89     20.45 o
  -3   5  10        1.52       13.70     18.06 o
  -2   5  10      143.87      160.01     19.33 o
  -1   5  10     1234.95     1144.45     29.80 o
   0   5  10      956.02     1044.27     35.63 o
   1   5  10      215.42      205.67     17.92 o
   2   5  10      227.66      185.28     20.87 o
   3   5  10        6.09        2.42     14.92 o
   4   5  10      460.62      461.49     21.94 o
   5   5  10      157.87      131.05     22.01 o
   6   5  10       84.43       55.74     14.36 o
   7   5  10      345.67      354.35     22.19 o
   8   5  10        0.82        2.87     15.46 o
   9   5  10       39.83       26.51     16.75 o
  10   5  10       92.22      100.89     20.38 o
  11   5  10       11.66       45.42     26.29 o
 -11   6  10       24.22        0.00     28.09 o
 -10   6  10      107.03       57.41     20.94 o
  -9   6  10       11.17       30.71     17.15 o
  -8   6  10      128.66      160.08     21.75 o
  -7   6  10        0.22        0.00     19.71 o
  -6   6  10      650.30      715.87     28.62 o
  -5   6  10      642.63      600.71     26.29 o
  -4   6  10     1875.22     1893.11     38.95 o
  -3   6  10       30.51       13.04     20.57 o
  -2   6  10      909.85      915.22     32.09 o
  -1   6  10       22.76        0.00     18.44 o
   0   6  10      156.18      130.03     19.35 o
   1   6  10      144.80      135.28     14.16 o
   2   6  10      911.90      960.67     25.26 o
   3   6  10      492.65      453.16     22.86 o
   4   6  10       40.31       32.90     14.97 o
   5   6  10      338.65      335.83     20.62 o
   6   6  10      281.30      295.41     17.50 o
   7   6  10      576.95      571.91     25.02 o
   8   6  10        3.39        3.07     18.99 o
   9   6  10      126.48      140.39     19.58 o
  10   6  10       20.90       46.39     26.43 o
  11   6  10       65.12      115.19     38.48 o
 -11   7  10      367.99      373.00     34.94 o
 -10   7  10      175.82      227.86     27.07 o
  -9   7  10       97.72      141.47     19.43 o
  -8   7  10       66.43       51.23     19.00 o
  -7   7  10      517.89      487.65     24.07 o
  -6   7  10      184.62      159.42     23.61 o
  -5   7  10      340.98      306.66     26.09 o
  -4   7  10       22.20        0.00     17.15 o
  -3   7  10      271.21      295.13     22.12 o
  -2   7  10       14.29       17.91     27.95 o
  -1   7  10     3106.51     3081.42     49.83 o
   0   7  10     1355.59     1400.54     32.16 o
   1   7  10     5081.68     5065.16     54.90 o
   2   7  10      574.07      549.43     20.04 o
   3   7  10      617.20      665.11     22.05 o
   4   7  10      350.43      293.54     17.46 o
   5   7  10      158.20      173.20     18.20 o
   6   7  10     1244.91     1260.13     32.57 o
   7   7  10        5.56       26.48     15.15 o
   8   7  10     1062.08     1004.22     35.47 o
   9   7  10        5.61       20.68     24.29 o
  10   7  10      171.65      137.11     34.71 o
 -11   8  10        2.64        0.00     26.15 o
 -10   8  10      294.28      364.63     22.20 o
  -9   8  10        1.45       20.32     19.52 o
  -8   8  10       85.31      118.74     23.84 o
  -7   8  10        8.14        0.00     17.68 o
  -6   8  10        9.33       35.53     17.71 o
  -5   8  10      395.91      416.73     24.59 o
  -4   8  10      545.32      543.67     26.23 o
  -3   8  10      264.40      287.29     22.66 o
  -2   8  10      721.34      761.15     30.91 o
  -1   8  10      983.81      917.36     30.72 o
   0   8  10     2091.85     2101.90     43.67 o
   1   8  10     1102.39     1060.23     27.22 o
   2   8  10       62.91       50.44     15.45 o
   3   8  10        7.18        0.00     16.08 o
   4   8  10      138.38      171.96     19.59 o
   5   8  10       11.19       15.45     14.50 o
   6   8  10      118.36      108.51     22.23 o
   7   8  10      543.89      642.59     37.60 o
   8   8  10        3.21       21.68     29.50 o
   9   8  10       84.66       42.39     25.88 o
  10   8  10        2.25        0.34     25.14 o
 -11   9  10        7.34        0.00     33.12 o
 -10   9  10       17.02       29.30     27.18 o
  -9   9  10      126.55      122.88     23.34 o
  -8   9  10        1.08       11.03     20.14 o
  -7   9  10       38.01       50.73     18.36 o
  -6   9  10       72.94       64.50     19.43 o
  -5   9  10      248.16      237.81     22.08 o
  -4   9  10       43.10       66.38     19.73 o
  -3   9  10       93.14      139.72     18.99 o
  -2   9  10      194.24      184.61     21.44 o
  -1   9  10        0.27        0.00     19.28 o
   0   9  10      271.35      289.57     22.20 o
   1   9  10        1.44       15.90     21.68 o
   2   9  10       13.32       11.64     13.07 o
   3   9  10      177.01      177.27     16.09 o
   4   9  10       38.36       38.12     25.60 o
   5   9  10       16.16       29.37     17.15 o
   6   9  10       10.49        7.04     16.06 o
   7   9  10        2.79       10.72     18.85 o
   8   9  10       82.04       56.39     27.78 o
   9   9  10        0.85        0.00     19.19 o
  10   9  10       12.47       96.53     47.32 o
 -10  10  10       26.70       63.56     28.09 o
  -9  10  10        3.28        3.73     22.07 o
  -8  10  10      115.83       89.72     20.51 o
  -7  10  10       32.37       35.58     19.95 o
  -6  10  10      687.84      661.13     29.26 o
  -5  10  10      147.16      119.40     22.63 o
  -4  10  10        9.89       15.71     19.47 o
  -3  10  10       16.51        0.00     19.37 o
  -2  10  10       38.34       26.62     17.94 o
  -1  10  10      216.94      250.18     23.57 o
   0  10  10      781.85      743.21     24.73 o
   1  10  10        1.22        0.00     13.60 o
   2  10  10       69.49       35.64     13.60 o
   3  10  10       73.66      100.72     19.99 o
   4  10  10        1.97       14.42     25.69 o
   5  10  10       19.00        3.30     16.64 o
   6  10  10      129.22      123.30     19.40 o
   7  10  10       27.86       98.43     21.24 o
   8  10  10      209.25      211.04     25.83 o
   9  10  10      134.90      152.99     22.23 o
 -10  11  10       12.77       10.24     22.20 o
  -9  11  10      158.45      191.03     44.11 o
  -8  11  10        7.51       16.26     28.59 o
  -7  11  10      599.78      660.17     31.94 o
  -6  11  10       51.64       27.42     19.04 o
  -5  11  10       20.60       31.90     26.85 o
  -4  11  10      504.94      452.45     26.72 o
  -3  11  10     1548.98     1636.58     38.83 o
  -2  11  10      457.47      470.83     23.94 o
  -1  11  10      797.51      826.70     28.13 o
   0  11  10      214.23      252.78     17.65 o
   1  11  10      583.12      663.70     23.84 o
   2  11  10     1041.06     1020.07     26.74 o
   3  11  10        4.97        6.12     18.42 o
   4  11  10      525.02      550.57     23.66 o
   5  11  10      280.32      271.55     25.87 o
   6  11  10      906.33      951.86     32.27 o
   7  11  10      385.16      452.07     27.96 o
   8  11  10       93.77      118.66     20.12 o
   9  11  10        0.71        0.00     22.06 o
  -9  12  10      161.77      148.47     25.81 o
  -8  12  10       78.88       92.58     25.38 o
  -7  12  10      148.29      150.85     28.29 o
  -6  12  10     1545.13     1469.84     47.21 o
  -5  12  10       11.90        0.46     20.30 o
  -4  12  10      433.94      458.52     30.26 o
  -3  12  10       22.08        1.84     16.88 o
  -2  12  10      122.95      115.29     17.85 o
  -1  12  10        2.29       15.40     16.16 o
   0  12  10      812.86      820.65     24.35 o
   1  12  10       31.39       64.33     14.32 o
   2  12  10      403.54      405.38     19.62 o
   3  12  10        5.49        2.42     11.77 o
   4  12  10       22.11       14.00     19.79 o
   5  12  10      737.64      726.00     30.72 o
   6  12  10       93.16       24.50     21.91 o
   7  12  10      292.27      302.07     30.26 o
   8  12  10       29.88       38.64     22.35 o
   9  12  10       84.76      103.69     40.29 o
  -9  13  10        5.50       49.20     23.58 o
  -8  13  10        6.13        8.48     32.51 o
  -7  13  10       36.44       68.93     27.35 o
  -6  13  10      192.64      170.41     24.31 o
  -5  13  10      461.85      415.95     27.70 o
  -4  13  10        7.80        8.59     18.11 o
  -3  13  10       20.45        7.54     17.19 o
  -2  13  10      284.60      296.40     23.85 o
  -1  13  10      149.46      134.69     22.61 o
   0  13  10       11.38        6.82     14.11 o
   1  13  10       17.56        8.93     15.99 o
   2  13  10      228.98      214.63     26.59 o
   3  13  10      395.77      450.38     33.06 o
   4  13  10       35.96       18.04     19.91 o
   5  13  10       71.15       62.46     19.24 o
   6  13  10       63.37       40.36     18.66 o
   7  13  10       73.41       55.69     18.93 o
   8  13  10       33.31       59.03     24.99 o
  -8  14  10      648.83      716.46     39.20 o
  -7  14  10        2.97        0.00     33.31 o
  -6  14  10      758.89      806.34     37.57 o
  -5  14  10        1.43        9.87     27.62 o
  -4  14  10     1409.73     1466.92     44.39 o
  -3  14  10      137.99      163.10     28.08 o
  -2  14  10     1100.92     1103.37     33.17 o
  -1  14  10     1188.85     1149.15     34.75 o
   0  14  10      921.07      954.43     36.64 o
   1  14  10     1090.36     1107.01     36.01 o
   2  14  10        2.71       21.64     20.92 o
   3  14  10      117.93       77.66     20.31 o
   4  14  10      842.09      823.64     28.80 o
   5  14  10        3.80        0.00     16.71 o
   6  14  10      972.38      923.63     35.47 o
   7  14  10      505.46      542.04     29.24 o
   8  14  10       28.50       45.76     25.76 o
  -8  15  10        5.43        0.00     27.94 o
  -7  15  10      696.42      711.49     36.17 o
  -6  15  10        8.94        8.07     25.93 o
  -5  15  10      919.85     1018.67     38.69 o
  -4  15  10       45.55        0.00     23.29 o
  -3  15  10      551.90      609.49     32.05 o
  -2  15  10      645.43      624.69     38.51 o
  -1  15  10     1050.53      976.41     36.59 o
   0  15  10      638.74      587.21     33.47 o
   1  15  10     1018.01     1007.07     35.58 o
   2  15  10      861.45      849.59     30.95 o
   3  15  10      501.65      514.92     25.94 o
   4  15  10      287.19      337.28     28.21 o
   5  15  10      152.37      178.92     34.25 o
   6  15  10      545.84      539.27     27.41 o
   7  15  10       72.75       74.51     29.96 o
  -7  16  10        7.88        1.23     31.54 o
  -6  16  10      239.56      293.74     26.27 o
  -5  16  10        0.15        0.00     24.64 o
  -4  16  10       64.81      107.11     18.34 o
  -3  16  10       41.71       61.47     18.44 o
  -2  16  10        1.15        0.00     22.84 o
  -1  16  10      309.07      319.86     29.39 o
   0  16  10      175.35      175.80     25.08 o
   1  16  10      222.15      255.25     35.85 o
   2  16  10       10.05        0.00     21.62 o
   3  16  10       57.83       63.29     19.38 o
   4  16  10       32.35        0.20     24.33 o
   5  16  10       45.10       48.72     25.11 o
   6  16  10      110.37       78.16     25.27 o
  -6  17  10       41.11       54.16     33.31 o
  -5  17  10      184.43      230.08     23.57 o
  -4  17  10        3.68        0.00     26.38 o
  -3  17  10      283.16      290.61     28.87 o
  -2  17  10       13.55        0.00     26.76 o
  -1  17  10     1417.47     1394.28     43.88 o
   0  17  10       19.00        0.00     23.72 o
   1  17  10      147.01      169.64     36.02 o
   2  17  10       27.49        0.13     19.44 o
   3  17  10       76.45       50.53     29.57 o
   4  17  10       34.37        0.00     28.85 o
   5  17  10       13.14        0.00     27.40 o
  -4  18  10      586.44      586.98     32.60 o
  -3  18  10        4.70       36.49     20.97 o
  -2  18  10      508.81      518.59     33.67 o
  -1  18  10      446.59      451.04     31.51 o
   0  18  10      613.41      614.01     44.73 o
   1  18  10      144.54      183.28     26.45 o
   2  18  10      184.32      166.71     27.39 o
   3  18  10        6.40       29.79     39.34 o
   4  18  10       83.17      109.17     27.59 o
  -3  19  10        2.76        0.00     29.09 o
  -2  19  10       11.44       64.93     28.88 o
  -1  19  10      294.63      274.55     35.10 o
   0  19  10       72.66       99.84     31.58 o
   1  19  10      248.10      359.12     31.93 o
   2  19  10       92.30       68.45     43.55 o
 -12   1  11      261.00      378.03     38.53 o
 -11   1  11      412.03      411.45     29.33 o
 -10   1  11      472.25      479.71     24.86 o
  -9   1  11      623.46      562.34     22.99 o
  -8   1  11      537.53      566.98     22.55 o
  -7   1  11       21.84       16.86     17.13 o
  -6   1  11     3606.96     3563.93     46.54 o
  -5   1  11        8.74        4.14     25.39 o
  -4   1  11      507.15      515.19     25.17 o
  -3   1  11      917.30      944.35     30.10 o
  -2   1  11      493.35      497.14     26.33 o
  -1   1  11      873.84      912.05     27.54 o
   0   1  11     1284.09     1220.94     26.89 o
   1   1  11       32.70        0.00     15.95 o
   2   1  11      733.84      699.52     22.84 o
   3   1  11      430.46      377.13     23.54 o
   4   1  11     3067.41     2929.07     43.54 o
   5   1  11      837.77      825.36     23.65 o
   6   1  11       82.38       53.46     20.34 o
   7   1  11      304.23      286.13     23.80 o
   8   1  11      142.74      133.72     21.62 o
   9   1  11      157.26      133.51     24.69 o
  10   1  11       62.62        8.70     24.20 o
  11   1  11       97.18      136.26     27.80 o
 -11   2  11      359.55      381.93     35.67 o
 -10   2  11        1.58        0.00     16.89 o
  -9   2  11      325.87      394.42     19.81 o
  -8   2  11      661.53      601.63     24.18 o
  -7   2  11      816.62      784.91     26.59 o
  -6   2  11       79.92       71.08     19.75 o
  -5   2  11     2478.47     2510.49     40.45 o
  -4   2  11      236.56      241.61     25.37 o
  -3   2  11      549.22      557.06     28.31 o
  -2   2  11      416.66      429.18     19.16 o
  -1   2  11    13082.45    13005.91     85.61 o
   0   2  11     1066.66     1035.66     36.68 o
   1   2  11     4158.63     4049.62     45.78 o
   2   2  11      540.22      525.36     22.68 o
   3   2  11       31.83       38.84     16.61 o
   4   2  11      823.59      815.02     26.57 o
   5   2  11      914.51      981.08     26.94 o
   6   2  11      171.31      240.37     27.99 o
   7   2  11      421.39      456.50     24.67 o
   8   2  11      539.75      510.83     26.75 o
   9   2  11      279.32      306.67     23.54 o
  10   2  11      235.73      278.51     29.53 o
  11   2  11       83.78      106.46     24.83 o
 -11   3  11      111.89      115.43     27.02 o
 -10   3  11      103.68      163.88     24.05 o
  -9   3  11      191.28      146.32     19.03 o
  -8   3  11       30.53       52.38     19.25 o
  -7   3  11      495.65      490.00     23.10 o
  -6   3  11     1581.23     1567.16     32.02 o
  -5   3  11      697.01      690.31     33.65 o
  -4   3  11     2511.30     2556.87     47.47 o
  -3   3  11       34.96       15.03     18.71 o
  -2   3  11     2336.34     2337.17     41.94 o
  -1   3  11     1434.41     1396.42     35.17 o
   0   3  11     1996.81     2123.46     34.88 o
   1   3  11       31.57        0.00     14.61 o
   2   3  11      328.14      305.52     19.17 o
   3   3  11        2.61        9.57     18.17 o
   4   3  11     1999.83     1951.80     35.54 o
   5   3  11       34.06        4.83     14.91 o
   6   3  11      493.68      407.96     17.97 o
   7   3  11        1.08       23.26     17.11 o
   8   3  11      531.23      509.65     29.02 o
   9   3  11       11.60       17.11     18.87 o
  10   3  11      340.94      307.81     26.01 o
  11   3  11       31.77       11.28     26.00 o
 -11   4  11      137.75       85.07     32.07 o
 -10   4  11       57.09       43.09     24.66 o
  -9   4  11      299.11      285.56     20.05 o
  -8   4  11      320.47      241.92     19.70 o
  -7   4  11     1418.90     1440.30     32.90 o
  -6   4  11       25.20       16.61     15.65 o
  -5   4  11      151.72      119.21     26.92 o
  -4   4  11       29.04        0.00     21.55 o
  -3   4  11      148.86      188.83     22.02 o
  -2   4  11      187.17      147.82     20.60 o
  -1   4  11      169.77      150.57     25.20 o
   0   4  11      470.62      449.04     26.08 o
   1   4  11      358.81      285.13     21.49 o
   2   4  11     1088.58     1043.34     31.17 o
   3   4  11     1296.65     1184.75     29.63 o
   4   4  11      631.50      624.06     24.74 o
   5   4  11      184.84      204.32     17.53 o
   6   4  11     1173.59     1103.46     28.99 o
   7   4  11        3.46        0.00     17.54 o
   8   4  11        1.54        0.00     18.88 o
   9   4  11      108.35      103.68     24.99 o
  10   4  11       32.56       62.30     19.69 o
 -11   5  11      193.27      212.38     31.14 o
 -10   5  11      164.46      186.17     25.03 o
  -9   5  11       18.17        7.09     16.19 o
  -8   5  11     1300.24     1272.46     32.00 o
  -7   5  11     1989.55     2012.94     39.76 o
  -6   5  11     6299.11     6266.30     77.51 o
  -5   5  11      478.52      491.12     28.41 o
  -4   5  11     1136.89     1102.30     33.84 o
  -3   5  11        0.19       25.02     24.12 o
  -2   5  11     2316.33     2237.82     42.22 o
  -1   5  11      280.56      262.40     22.72 o
   0   5  11      836.22      678.04     29.22 o
   1   5  11     1310.00     1348.66     32.54 o
   2   5  11     2104.20     2161.63     45.18 o
   3   5  11      672.34      603.23     23.47 o
   4   5  11      293.94      287.26     25.24 o
   5   5  11      853.56      807.16     25.77 o
   6   5  11     1677.01     1704.44     35.08 o
   7   5  11        2.30        2.83     17.16 o
   8   5  11        1.67       16.13     24.73 o
   9   5  11      312.94      358.74     24.16 o
  10   5  11        4.47       12.71     23.08 o
 -11   6  11      421.77      486.18     35.34 o
 -10   6  11      338.91      399.95     28.87 o
  -9   6  11      229.60      194.08     25.66 o
  -8   6  11        1.39       28.90     14.61 o
  -7   6  11     1301.15     1243.47     38.94 o
  -6   6  11      141.04       83.46     23.96 o
  -5   6  11      520.38      478.42     27.42 o
  -4   6  11      558.99      527.38     27.21 o
  -3   6  11      386.69      404.35     23.92 o
  -2   6  11       40.09        7.99     19.75 o
  -1   6  11     2138.67     2033.38     39.11 o
   0   6  11     1603.46     1647.76     34.72 o
   1   6  11     2011.55     1901.97     38.59 o
   2   6  11      616.02      649.67     23.53 o
   3   6  11     1104.37     1207.56     29.46 o
   4   6  11      142.30      136.46     17.22 o
   5   6  11     1362.14     1343.50     31.16 o
   6   6  11      395.31      442.76     20.03 o
   7   6  11      309.60      298.30     18.91 o
   8   6  11      100.67       90.56     22.60 o
   9   6  11        7.67       65.98     27.76 o
  10   6  11      267.17      214.35     26.44 o
 -11   7  11        0.81       41.79     31.71 o
 -10   7  11        8.80       59.15     27.12 o
  -9   7  11        0.58        4.94     23.26 o
  -8   7  11      117.69      119.04     23.16 o
  -7   7  11      804.73      768.77     30.71 o
  -6   7  11       77.51      118.42     24.88 o
  -5   7  11      499.63      531.19     27.91 o
  -4   7  11      215.36      234.58     22.77 o
  -3   7  11       38.34        8.19     20.44 o
  -2   7  11      104.65      135.19     27.89 o
  -1   7  11      402.65      419.45     24.26 o
   0   7  11      101.20       81.84     18.17 o
   1   7  11        9.14        0.00     13.60 o
   2   7  11      102.26       78.41     18.65 o
   3   7  11        8.59        6.44     19.27 o
   4   7  11        0.99       12.24     14.82 o
   5   7  11        1.71        6.56     16.35 o
   6   7  11      170.09      230.48     21.66 o
   7   7  11       18.29       14.52     25.39 o
   8   7  11        1.34        0.00     19.92 o
   9   7  11      163.92      141.55     20.30 o
  10   7  11       41.63       32.29     34.04 o
 -10   8  11        4.93       20.38     17.25 o
  -9   8  11      259.28      308.74     26.21 o
  -8   8  11       74.28       75.66     19.99 o
  -7   8  11        2.99        0.00     19.13 o
  -6   8  11        4.25        0.00     18.83 o
  -5   8  11        5.59        0.00     21.80 o
  -4   8  11       51.47       62.42     18.09 o
  -3   8  11       25.43       45.05     18.14 o
  -2   8  11       31.17        0.00     21.24 o
  -1   8  11     1952.96     1915.25     44.55 o
   0   8  11      159.43      167.09     23.13 o
   1   8  11      704.44      650.70     28.67 o
   2   8  11      299.48      319.26     19.40 o
   3   8  11      909.64      930.51     26.44 o
   4   8  11      181.08      173.06     21.99 o
   5   8  11       72.46       52.98     17.49 o
   6   8  11      177.98      168.48     18.91 o
   7   8  11      741.31      681.47     28.89 o
   8   8  11      196.07      198.31     23.67 o
   9   8  11      140.29      185.29     39.77 o
  10   8  11      266.46      290.21     48.80 o
 -10   9  11      138.24      147.58     20.94 o
  -9   9  11      239.63      176.77     26.22 o
  -8   9  11      236.99      318.59     28.20 o
  -7   9  11     1138.38     1075.77     34.67 o
  -6   9  11     1307.73     1407.20     39.29 o
  -5   9  11     1436.62     1446.68     40.04 o
  -4   9  11        8.02        4.29     18.58 o
  -3   9  11      957.62      970.65     31.94 o
  -2   9  11      657.36      671.34     29.90 o
  -1   9  11       15.69       83.11     23.03 o
   0   9  11     2388.19     2439.14     49.64 o
   1   9  11      301.43      330.35     26.95 o
   2   9  11     1366.77     1444.48     32.83 o
   3   9  11       19.04       10.77     17.59 o
   4   9  11        6.35        0.00     17.40 o
   5   9  11      630.69      640.83     26.42 o
   6   9  11      735.98      767.74     27.90 o
   7   9  11      533.96      507.37     28.89 o
   8   9  11      251.17      268.18     29.63 o
   9   9  11      211.24      215.49     33.60 o
 -10  10  11       30.58       21.33     20.86 o
  -9  10  11       10.77        0.00     29.45 o
  -8  10  11       17.81       25.73     22.59 o
  -7  10  11        8.84       33.39     19.93 o
  -6  10  11      247.79      226.72     26.29 o
  -5  10  11      175.28      224.49     33.03 o
  -4  10  11      223.91      184.66     25.61 o
  -3  10  11      119.05       87.92     28.51 o
  -2  10  11      141.45      129.04     22.68 o
  -1  10  11      498.06      507.07     32.35 o
   0  10  11      373.88      423.63     27.50 o
   1  10  11        3.76        2.60     17.84 o
   2  10  11       84.04       85.77     15.73 o
   3  10  11      811.48      873.56     25.11 o
   4  10  11      758.18      829.27     29.02 o
   5  10  11      162.00      169.40     23.80 o
   6  10  11      912.11      954.57     34.25 o
   7  10  11      402.33      409.87     39.25 o
   8  10  11      121.23       89.89     28.44 o
   9  10  11       52.81       23.67     20.05 o
  -9  11  11       31.17       61.66     28.44 o
  -8  11  11       24.17       20.96     22.97 o
  -7  11  11        2.37       13.45     21.51 o
  -6  11  11        5.39       44.81     23.47 o
  -5  11  11     2015.99     1916.43     45.79 o
  -4  11  11       26.26        0.00     20.17 o
  -3  11  11      420.51      428.04     25.12 o
  -2  11  11      675.65      690.30     32.56 o
  -1  11  11        8.54       11.79     17.54 o
   0  11  11       15.34       31.26     24.92 o
   1  11  11       51.94       37.25     14.45 o
   2  11  11      506.67      484.16     20.76 o
   3  11  11      112.49      117.60     14.95 o
   4  11  11       49.06       47.35     17.70 o
   5  11  11      124.62       59.60     26.71 o
   6  11  11        0.04       33.91     24.79 o
   7  11  11       56.56       58.59     30.11 o
   8  11  11       52.09       49.05     30.28 o
   9  11  11        2.80       33.49     34.35 o
  -9  12  11       84.54       91.45     25.86 o
  -8  12  11       11.01        0.00     25.13 o
  -7  12  11      269.35      298.91     26.37 o
  -6  12  11        2.81        0.00     21.53 o
  -5  12  11     1478.36     1452.81     39.24 o
  -4  12  11      659.41      651.98     29.21 o
  -3  12  11       47.66       24.94     17.86 o
  -2  12  11      227.47      227.94     26.11 o
  -1  12  11     1805.65     1821.11     39.81 o
   0  12  11        2.62        0.00     13.80 o
   1  12  11      357.81      416.64     21.13 o
   2  12  11        9.06       16.42     14.36 o
   3  12  11       37.22        0.74     15.10 o
   4  12  11      660.91      711.90     30.36 o
   5  12  11      980.80      932.44     33.75 o
   6  12  11        4.15       26.99     26.95 o
   7  12  11      178.68      162.22     30.50 o
   8  12  11      138.74      219.88     36.47 o
  -8  13  11      687.71      678.21     41.71 o
  -7  13  11      110.40      108.95     26.94 o
  -6  13  11     1644.92     1628.17     46.25 o
  -5  13  11       51.08       96.66     22.99 o
  -4  13  11      266.32      289.32     23.87 o
  -3  13  11      136.12      137.28     21.37 o
  -2  13  11     1662.80     1672.48     39.84 o
  -1  13  11      220.25      209.37     20.63 o
   0  13  11     1699.05     1745.20     34.26 o
   1  13  11       73.41       80.02     16.36 o
   2  13  11       11.37       10.94     16.38 o
   3  13  11      276.75      287.38     19.12 o
   4  13  11      841.89      866.73     34.84 o
   5  13  11        2.18        0.00     20.49 o
   6  13  11      529.91      637.23     31.58 o
   7  13  11      214.99      233.33     30.13 o
   8  13  11       14.35       46.28     25.16 o
  -8  14  11        4.29        7.94     26.33 o
  -7  14  11       78.03       56.14     24.39 o
  -6  14  11      156.86      127.22     26.65 o
  -5  14  11      296.26      288.34     36.62 o
  -4  14  11       25.06        0.00     25.18 o
  -3  14  11        1.07        0.00     18.42 o
  -2  14  11      553.10      513.73     25.00 o
  -1  14  11      905.69      878.95     30.06 o
   0  14  11       30.47       23.39     18.71 o
   1  14  11       22.28       15.76     14.58 o
   2  14  11       54.57       73.59     25.25 o
   3  14  11      344.34      425.43     27.15 o
   4  14  11      683.48      666.96     34.32 o
   5  14  11       82.11       71.67     21.82 o
   6  14  11       16.47        0.00     18.71 o
   7  14  11      103.37       74.00     22.40 o
  -7  15  11       66.72       75.80     30.48 o
  -6  15  11      208.04      235.52     31.34 o
  -5  15  11       46.48       54.06     30.94 o
  -4  15  11      191.28      122.12     38.48 o
  -3  15  11        6.39        0.00     24.22 o
  -2  15  11        6.04       31.66     23.11 o
  -1  15  11       41.17       66.66     27.41 o
   0  15  11       59.73       53.50     21.80 o
   1  15  11      102.49       86.94     22.13 o
   2  15  11      728.64      755.23     28.68 o
   3  15  11       54.77       35.67     19.21 o
   4  15  11        3.48        0.00     24.02 o
   5  15  11       38.77       56.63     17.65 o
   6  15  11        6.33        5.74     23.50 o
  -6  16  11        5.16       59.03     40.63 o
  -5  16  11      798.19      825.60     42.33 o
  -4  16  11       31.58       28.97     27.53 o
  -3  16  11      693.57      748.80     35.62 o
  -2  16  11      187.02      170.64     30.01 o
  -1  16  11     1716.29     1667.22     47.25 o
   0  16  11      250.53      240.30     22.67 o
   1  16  11     1407.32     1345.01     37.40 o
   2  16  11      129.34      142.88     21.42 o
   3  16  11       75.15       67.79     19.59 o
   4  16  11        9.83        0.00     25.48 o
   5  16  11      303.35      265.28     29.82 o
  -5  17  11       15.41       32.25     32.91 o
  -4  17  11      412.83      504.25     40.08 o
  -3  17  11        0.27        1.15     23.24 o
  -2  17  11      588.08      585.20     34.19 o
  -1  17  11       26.58        0.00     27.08 o
   0  17  11     1030.75     1080.45     40.85 o
   1  17  11      341.24      370.92     26.20 o
   2  17  11      194.54      160.40     30.77 o
   3  17  11      124.77       69.99     33.86 o
   4  17  11       29.86        0.00     30.06 o
  -3  18  11       43.51       21.77     30.89 o
  -2  18  11        0.85       25.93     27.81 o
  -1  18  11       55.76       65.71     29.85 o
   0  18  11       52.93       87.69     48.51 o
   1  18  11       14.80       21.24     25.37 o
   2  18  11       57.23       59.23     23.46 o
 -11   0  12      206.60      157.62     39.43 o
 -10   0  12      992.53     1046.71     41.82 o
  -9   0  12       41.32       50.70     22.88 o
  -8   0  12      329.21      426.50     31.17 o
  -7   0  12     1620.09     1523.59     51.47 o
  -6   0  12     2235.38     2153.48     59.53 o
  -5   0  12     1410.35     1373.70     52.12 o
  -4   0  12      590.61      575.37     38.70 o
  -3   0  12       50.63       31.15     36.61 o
  -2   0  12      325.07      226.06     39.19 o
  -1   0  12     2001.30     1847.07     61.93 o
   0   0  12     4571.13     4429.27     71.25 o
   1   0  12      209.88      199.44     28.89 o
   2   0  12      146.20      165.58     39.90 o
   3   0  12     2365.67     2245.44     52.29 o
   4   0  12        7.66        0.00     21.99 o
   5   0  12      422.17      409.71     27.96 o
   6   0  12     2149.37     2003.22     60.48 o
   7   0  12     1322.02     1320.44     50.98 o
   8   0  12      278.95      316.58     33.13 o
   9   0  12       11.38       58.85     29.20 o
  10   0  12      554.00      462.17     50.69 o
 -11   1  12       30.20       32.00     26.05 o
 -10   1  12       21.83       35.01     21.32 o
  -9   1  12       13.76       26.96     21.22 o
  -8   1  12      149.24      146.01     16.37 o
  -7   1  12      705.79      723.53     25.81 o
  -6   1  12     1914.49     1790.61     35.50 o
  -5   1  12      215.63      186.71     23.19 o
  -4   1  12       10.62        0.00     19.71 o
  -3   1  12      415.34      388.38     24.88 o
  -2   1  12        0.14       24.62     21.78 o
  -1   1  12       97.93      116.87     18.15 o
   0   1  12     1325.13     1334.48     31.05 o
   1   1  12     2711.34     2750.10     42.91 o
   2   1  12       47.47       47.91     20.34 o
   3   1  12      535.26      483.52     23.42 o
   4   1  12      148.50      156.78     22.19 o
   5   1  12     1731.45     1696.15     32.15 o
   6   1  12     6733.44     6266.18     71.54 o
   7   1  12       13.60       28.45     19.59 o
   8   1  12        6.97        3.67     20.25 o
   9   1  12      434.36      470.07     29.49 o
  10   1  12       76.61       44.01     22.41 o
 -11   2  12       23.69       64.85     29.92 o
 -10   2  12       12.44        0.00     15.50 o
  -9   2  12       31.85       21.09     15.68 o
  -8   2  12      867.28      787.01     28.01 o
  -7   2  12      848.23      743.91     25.86 o
  -6   2  12      725.44      703.83     24.60 o
  -5   2  12      130.36       87.01     21.59 o
  -4   2  12       42.97       53.13     20.83 o
  -3   2  12        0.07        2.79     20.53 o
  -2   2  12       13.76        5.80     13.90 o
  -1   2  12     1274.46     1230.29     30.25 o
   0   2  12       86.46       91.78     19.28 o
   1   2  12      173.86      155.88     18.42 o
   2   2  12       56.57       21.84     15.02 o
   3   2  12      194.29      229.39     18.88 o
   4   2  12      116.57      102.44     19.52 o
   5   2  12      207.43      226.36     22.85 o
   6   2  12       19.29        8.05     11.55 o
   7   2  12      112.64      120.37     20.06 o
   8   2  12       16.37       15.71     19.31 o
   9   2  12      121.72       73.04     32.83 o
  10   2  12       52.16       66.22     23.47 o
 -11   3  12      360.20      372.06     33.22 o
 -10   3  12       68.49      102.62     16.02 o
  -9   3  12      521.58      564.75     24.98 o
  -8   3  12       84.07       86.39     18.19 o
  -7   3  12     1243.56     1287.30     30.98 o
  -6   3  12       86.50      114.07     15.71 o
  -5   3  12      382.73      363.33     24.18 o
  -4   3  12       52.62       35.45     20.84 o
  -3   3  12      178.65      137.91     25.01 o
  -2   3  12       80.57       39.55     21.85 o
  -1   3  12     7823.43     7933.04     77.99 o
   0   3  12       12.65        8.96     15.46 o
   1   3  12     3181.42     3127.27     42.47 o
   2   3  12      475.42      431.38     22.74 o
   3   3  12      235.79      250.68     20.09 o
   4   3  12     2445.22     2375.96     45.00 o
   5   3  12      491.37      458.13     21.84 o
   6   3  12      478.24      432.08     17.17 o
   7   3  12       42.31       62.61     19.12 o
   8   3  12        7.21       34.88     19.50 o
   9   3  12       18.94        0.00     19.79 o
  10   3  12      386.79      393.03     29.69 o
 -11   4  12      312.53      363.75     35.11 o
 -10   4  12       48.48       36.02     19.70 o
  -9   4  12      462.53      480.65     23.63 o
  -8   4  12      328.05      313.02     20.79 o
  -7   4  12      413.36      431.78     22.81 o
  -6   4  12     2519.59     2415.25     46.35 o
  -5   4  12     2002.16     1907.05     43.27 o
  -4   4  12      577.17      560.49     29.64 o
  -3   4  12      108.22      115.22     20.43 o
  -2   4  12     1724.80     1701.92     39.06 o
  -1   4  12      234.34      250.12     24.90 o
   0   4  12     8143.71     8101.79     90.36 o
   1   4  12      381.21      438.00     24.16 o
   2   4  12      802.85      731.83     28.13 o
   3   4  12       51.08       90.58     21.16 o
   4   4  12      272.29      307.26     21.77 o
   5   4  12       65.71       26.83     17.32 o
   6   4  12      536.30      521.06     22.04 o
   7   4  12      168.06      155.51     27.04 o
   8   4  12       28.79       55.63     26.12 o
   9   4  12       90.47       34.15     30.31 o
  10   4  12       33.13       33.08     23.97 o
 -11   5  12       68.07       79.78     26.88 o
 -10   5  12       79.95       54.18     17.31 o
  -9   5  12       95.73      106.38     20.71 o
  -8   5  12      165.56      170.41     23.30 o
  -7   5  12     1291.92     1140.38     37.14 o
  -6   5  12        0.51       29.34     26.62 o
  -5   5  12      899.47      915.82     33.42 o
  -4   5  12     1520.20     1527.86     41.50 o
  -3   5  12      702.75      756.78     32.37 o
  -2   5  12       11.55        0.00     18.68 o
  -1   5  12     1267.02     1295.26     33.97 o
   0   5  12      226.08      216.42     24.80 o
   1   5  12      855.42      785.58     29.01 o
   2   5  12       20.34       19.88     19.21 o
   3   5  12       63.03      102.37     21.36 o
   4   5  12       72.29       68.78     17.66 o
   5   5  12      871.70      894.69     27.28 o
   6   5  12       95.74       74.18     18.06 o
   7   5  12       88.15      109.86     25.02 o
   8   5  12       81.85       41.42     28.68 o
   9   5  12        6.00       43.02     21.69 o
  10   5  12      159.04       72.82     43.99 o
 -10   6  12       84.51       54.80     23.50 o
  -9   6  12        2.51        0.00     25.36 o
  -8   6  12       11.92       38.60     24.31 o
  -7   6  12        1.17        9.13     22.05 o
  -6   6  12       33.76        0.00     27.05 o
  -5   6  12        0.30        0.00     25.03 o
  -4   6  12      751.93      785.53     37.89 o
  -3   6  12        0.16        0.00     21.16 o
  -2   6  12      161.40      151.92     25.22 o
  -1   6  12       75.94       97.07     22.91 o
   0   6  12      435.23      431.24     24.30 o
   1   6  12      958.48      991.95     32.88 o
   2   6  12       75.08      144.16     28.15 o
   3   6  12      329.92      343.49     21.14 o
   4   6  12      772.59      782.41     28.27 o
   5   6  12       61.56       39.40     15.77 o
   6   6  12      240.82      287.73     19.42 o
   7   6  12      159.79      168.65     17.89 o
   8   6  12        1.54        0.00     23.33 o
   9   6  12        1.13        0.00     24.32 o
  10   6  12       67.76       69.67     27.24 o
 -10   7  12      227.56      200.23     40.72 o
  -9   7  12       14.93       50.30     24.13 o
  -8   7  12      608.23      601.11     33.15 o
  -7   7  12      260.86      280.84     25.98 o
  -6   7  12     1525.57     1555.51     44.06 o
  -5   7  12     7763.47     7709.33     84.11 o
  -4   7  12     1718.88     1732.71     41.47 o
  -3   7  12       45.70       64.05     22.29 o
  -2   7  12       56.97       84.76     21.85 o
  -1   7  12      397.54      377.90     27.99 o
   0   7  12       48.15       30.56     20.49 o
   1   7  12     1442.59     1525.46     37.80 o
   2   7  12      138.74      156.16     18.26 o
   3   7  12     2191.44     2271.64     40.03 o
   4   7  12       24.20       12.56     15.84 o
   5   7  12     2442.91     2443.59     53.35 o
   6   7  12      365.17      371.12     23.64 o
   7   7  12      939.13      866.38     28.99 o
   8   7  12      672.22      657.80     41.93 o
   9   7  12      164.94      183.94     26.43 o
 -10   8  12       35.06       71.85     23.32 o
  -9   8  12       21.75       23.52     22.29 o
  -8   8  12       87.49      134.34     24.42 o
  -7   8  12      518.84      513.23     28.36 o
  -6   8  12     1384.39     1318.67     39.01 o
  -5   8  12      600.68      558.32     28.96 o
  -4   8  12     2131.61     2237.81     48.66 o
  -3   8  12      239.20      277.50     23.09 o
  -2   8  12      479.53      484.06     28.41 o
  -1   8  12       16.83       27.42     22.88 o
   0   8  12     1215.26     1190.76     40.52 o
   1   8  12       65.92       52.37     18.62 o
   2   8  12       21.03        0.83     16.29 o
   3   8  12       31.35       26.52     20.10 o
   4   8  12      915.25      875.72     29.70 o
   5   8  12     1345.07     1259.51     36.15 o
   6   8  12      950.21      938.85     34.04 o
   7   8  12      738.93      714.12     27.76 o
   8   8  12      121.93      118.10     18.18 o
   9   8  12        6.15       43.86     38.36 o
 -10   9  12        4.23        0.00     23.51 o
  -9   9  12       57.47       39.19     23.72 o
  -8   9  12       31.68       48.75     20.49 o
  -7   9  12        5.61        0.50     20.78 o
  -6   9  12       41.89       43.75     22.47 o
  -5   9  12      608.12      624.59     32.16 o
  -4   9  12        9.87        3.23     21.25 o
  -3   9  12       60.31       51.07     20.35 o
  -2   9  12      249.49      287.90     26.70 o
  -1   9  12       31.53        0.00     22.65 o
   0   9  12       96.21       59.76     22.86 o
   1   9  12        5.68        0.00     14.30 o
   2   9  12      118.13       99.65     16.86 o
   3   9  12       13.80       21.39     18.81 o
   4   9  12       89.15       83.69     21.82 o
   5   9  12       75.68        0.00     21.07 o
   6   9  12      108.83      122.18     19.90 o
   7   9  12       17.65        0.00     19.36 o
   8   9  12       86.68       47.34     29.53 o
   9   9  12       41.72       45.19     44.10 o
  -9  10  12       50.94       79.09     28.30 o
  -8  10  12       33.35       58.77     30.62 o
  -7  10  12       90.35       80.61     25.71 o
  -6  10  12      354.78      373.94     27.39 o
  -5  10  12       91.57       68.41     26.07 o
  -4  10  12       60.09       44.78     19.18 o
  -3  10  12      447.14      466.69     26.34 o
  -2  10  12     1830.42     1882.95     42.10 o
  -1  10  12      187.94      209.78     26.18 o
   0  10  12     1029.69      998.47     34.28 o
   1  10  12       58.78       16.13     25.01 o
   2  10  12      332.05      372.92     21.49 o
   3  10  12       77.90       78.60     17.36 o
   4  10  12      143.04      104.61     20.99 o
   5  10  12       44.49       46.37     28.13 o
   6  10  12      341.22      404.45     30.75 o
   7  10  12       21.39       21.26     22.29 o
   8  10  12      304.82      344.36     31.53 o
  -9  11  12      125.94      159.06     35.16 o
  -8  11  12      103.76      149.00     31.10 o
  -7  11  12      330.46      405.38     30.35 o
  -6  11  12      355.12      379.81     28.00 o
  -5  11  12      584.60      618.56     31.69 o
  -4  11  12      258.99      265.15     25.63 o
  -3  11  12      531.25      539.46     28.10 o
  -2  11  12      124.09      119.71     24.12 o
  -1  11  12      884.89      847.41     35.90 o
   0  11  12      114.74       90.23     28.88 o
   1  11  12     1124.43     1093.05     30.17 o
   2  11  12        0.18       10.38     15.38 o
   3  11  12     1226.73     1127.76     29.85 o
   4  11  12       80.97       84.97     20.88 o
   5  11  12      731.97      721.45     28.84 o
   6  11  12       63.69       15.02     23.00 o
   7  11  12      576.35      592.43     33.27 o
   8  11  12      107.07       97.34     32.25 o
  -8  12  12      319.56      362.56     30.82 o
  -7  12  12       31.56       63.98     23.09 o
  -6  12  12      174.07      130.60     27.50 o
  -5  12  12        9.82        0.00     22.80 o
  -4  12  12       88.40       82.41     25.52 o
  -3  12  12        0.76        8.50     20.57 o
  -2  12  12     1224.98     1267.58     38.17 o
  -1  12  12       65.24       34.69     18.85 o
   0  12  12      464.90      395.00     28.60 o
   1  12  12       34.54       75.08     24.63 o
   2  12  12      502.16      490.24     21.73 o
   3  12  12       42.48       33.60     14.98 o
   4  12  12       61.98       34.29     28.19 o
   5  12  12        6.14       14.63     20.78 o
   6  12  12      181.59      206.17     24.52 o
   7  12  12        0.38        0.00     25.29 o
  -8  13  12       66.45       64.64     28.45 o
  -7  13  12       20.62        0.00     25.80 o
  -6  13  12      114.02      144.49     25.33 o
  -5  13  12       28.84       38.33     22.52 o
  -4  13  12       92.11       73.28     19.85 o
  -3  13  12       17.43        5.23     22.29 o
  -2  13  12      127.20      114.34     20.52 o
  -1  13  12      142.11      178.49     30.01 o
   0  13  12        0.99        0.00     17.86 o
   1  13  12        8.73       27.69     21.50 o
   2  13  12      141.89      124.13     38.85 o
   3  13  12       36.04       45.11     20.36 o
   4  13  12       87.77       58.59     24.56 o
   5  13  12       27.37       16.17     21.52 o
   6  13  12      160.22      166.53     30.47 o
   7  13  12       94.18      113.75     23.83 o
  -7  14  12      684.83      686.77     41.65 o
  -6  14  12     1044.53     1092.72     42.10 o
  -5  14  12      321.31      318.70     29.13 o
  -4  14  12      460.06      513.33     30.12 o
  -3  14  12       57.53       64.46     21.10 o
  -2  14  12        3.67       15.33     19.87 o
  -1  14  12       43.32       23.25     23.05 o
   0  14  12      723.71      762.52     35.11 o
   1  14  12       14.99       45.86     30.27 o
   2  14  12      223.13      276.50     25.51 o
   3  14  12        6.82       25.90     23.66 o
   4  14  12      748.39      832.99     35.23 o
   5  14  12      155.21       71.49     37.50 o
   6  14  12      193.11      248.05     30.38 o
  -6  15  12      270.42      260.30     33.44 o
  -5  15  12      824.37      879.61     42.97 o
  -4  15  12       68.83       96.62     29.25 o
  -3  15  12      309.90      329.49     49.99 o
  -2  15  12       17.82        0.00     18.05 o
  -1  15  12      327.06      361.35     26.44 o
   0  15  12        9.86        0.00     23.24 o
   1  15  12      791.66      795.94     34.55 o
   2  15  12      346.06      350.70     24.23 o
   3  15  12      222.71      234.64     32.40 o
   4  15  12       22.82       36.08     26.30 o
   5  15  12      505.54      540.63     29.13 o
  -5  16  12       25.38       15.68     27.34 o
  -4  16  12       11.09        0.00     32.28 o
  -3  16  12       15.48       21.92     25.75 o
  -2  16  12        9.49       17.14     23.78 o
  -1  16  12        9.48        0.93     24.63 o
   0  16  12        6.55       30.92     18.48 o
   1  16  12       33.55       45.50     23.35 o
   2  16  12        0.63        0.00     26.64 o
   3  16  12      123.65       91.67     23.77 o
   4  16  12        1.47       21.49     30.55 o
  -4  17  12       40.75       27.53     33.09 o
  -3  17  12      204.56      187.29     31.32 o
  -2  17  12      187.15      191.92     49.90 o
  -1  17  12      187.64      213.32     31.48 o
   0  17  12      200.67      227.93     35.61 o
   1  17  12      224.07      255.31     40.33 o
   2  17  12       13.76       31.25     23.99 o
   3  17  12      177.64      184.77     44.70 o
  -1  18  12      127.51      146.85     33.60 o
   0  18  12      844.91      823.84     47.41 o
 -11   1  13       36.76       37.25     27.04 o
 -10   1  13      140.85      161.22     20.66 o
  -9   1  13       33.05       17.37     18.43 o
  -8   1  13      172.91      208.20     18.47 o
  -7   1  13      313.01      292.15     21.46 o
  -6   1  13      531.12      488.32     24.29 o
  -5   1  13      398.71      411.24     36.19 o
  -4   1  13      876.16      821.91     30.35 o
  -3   1  13       75.48      117.72     20.54 o
  -2   1  13      284.04      291.37     20.10 o
  -1   1  13       52.84       18.03     27.01 o
   0   1  13      775.32      754.80     25.61 o
   1   1  13       57.06       17.47     17.33 o
   2   1  13       80.78       67.52     16.94 o
   3   1  13      549.93      562.73     24.92 o
   4   1  13      320.74      391.68     21.47 o
   5   1  13       49.24       35.58     16.33 o
   6   1  13      325.30      345.87     27.64 o
   7   1  13      131.77      123.50     22.67 o
   8   1  13      110.71       83.96     21.11 o
   9   1  13       48.96       49.74     25.11 o
  10   1  13      174.50      229.98     27.21 o
 -11   2  13      164.38      153.76     33.87 o
 -10   2  13      536.42      537.66     25.21 o
  -9   2  13      151.68      203.16     21.05 o
  -8   2  13       23.05       37.49     17.17 o
  -7   2  13      113.70      161.92     19.57 o
  -6   2  13      315.94      286.93     22.84 o
  -5   2  13      376.15      389.43     21.28 o
  -4   2  13      300.53      338.51     26.63 o
  -3   2  13      563.65      554.49     27.96 o
  -2   2  13      348.49      326.01     19.50 o
  -1   2  13     1526.23     1595.28     37.90 o
   0   2  13      978.85      942.35     27.10 o
   1   2  13     2421.82     2423.42     41.80 o
   2   2  13        0.30       32.03     18.85 o
   3   2  13      561.04      577.94     27.49 o
   4   2  13      245.94      218.18     20.76 o
   5   2  13     1014.67     1028.36     27.82 o
   6   2  13      407.84      372.70     17.36 o
   7   2  13      929.35     1014.21     34.07 o
   8   2  13       57.20       83.18     22.87 o
   9   2  13       22.09       27.01     32.17 o
  10   2  13       17.43       16.75     25.48 o
 -10   3  13        2.12       10.98     23.78 o
  -9   3  13      220.23      256.98     23.75 o
  -8   3  13      200.91      184.96     26.53 o
  -7   3  13      975.70     1006.10     29.03 o
  -6   3  13      220.29      206.97     18.50 o
  -5   3  13     1344.63     1309.52     35.39 o
  -4   3  13        2.97       16.91     22.08 o
  -3   3  13        8.14        0.00     19.86 o
  -2   3  13      338.00      375.13     26.18 o
  -1   3  13      598.62      602.68     27.90 o
   0   3  13     1092.41     1055.30     28.81 o
   1   3  13     1110.27     1122.99     28.67 o
   2   3  13      337.63      316.08     21.13 o
   3   3  13       29.16       19.87     18.64 o
   4   3  13      977.09      940.86     33.46 o
   5   3  13      197.19      194.36     20.81 o
   6   3  13       34.75       22.16     16.44 o
   7   3  13      208.45      212.99     27.61 o
   8   3  13        3.58        4.40     29.09 o
   9   3  13        3.15        0.00     26.65 o
 -10   4  13        2.50        2.12     25.96 o
  -9   4  13       42.82       44.77     24.20 o
  -8   4  13      104.70       51.54     21.84 o
  -7   4  13        8.22       12.43     15.02 o
  -6   4  13      149.97      161.42     25.67 o
  -5   4  13      109.56      123.61     22.16 o
  -4   4  13        4.39        0.00     23.66 o
  -3   4  13      909.46      878.51     32.71 o
  -2   4  13        2.20        5.04     22.16 o
  -1   4  13      562.31      513.54     27.51 o
   0   4  13      159.65      140.33     23.26 o
   1   4  13       35.17       31.81     21.08 o
   2   4  13      243.25      235.26     22.74 o
   3   4  13       73.79       76.08     18.08 o
   4   4  13       96.24       46.40     23.85 o
   5   4  13       78.91      111.85     18.81 o
   6   4  13        7.79        0.00     14.89 o
   7   4  13        0.44        0.00     23.09 o
   8   4  13       43.56       18.16     20.00 o
   9   4  13       87.99       82.35     29.52 o
 -10   5  13       80.97       99.02     27.61 o
  -9   5  13      717.62      780.16     29.76 o
  -8   5  13       48.75       54.94     17.63 o
  -7   5  13     1788.20     1589.93     41.70 o
  -6   5  13      562.36      621.91     35.98 o
  -5   5  13      212.45      190.38     27.24 o
  -4   5  13     1571.33     1540.87     41.07 o
  -3   5  13      285.29      299.64     25.87 o
  -2   5  13      616.54      602.98     29.74 o
  -1   5  13       41.81       33.32     24.33 o
   0   5  13     2137.43     2139.13     43.97 o
   1   5  13       20.48       28.93     18.42 o
   2   5  13     1624.11     1631.45     39.39 o
   3   5  13      124.21      147.54     24.64 o
   4   5  13      360.39      434.44     26.61 o
   5   5  13        0.60        4.30     17.22 o
   6   5  13      732.94      754.19     25.64 o
   7   5  13       51.72       96.11     26.90 o
   8   5  13        7.52       15.87     29.92 o
   9   5  13       71.17       56.97     26.60 o
 -10   6  13      434.87      514.12     36.79 o
  -9   6  13       98.74       70.77     25.84 o
  -8   6  13      319.54      393.43     26.44 o
  -7   6  13      559.47      539.35     36.34 o
  -6   6  13     1558.82     1656.45     45.54 o
  -5   6  13     2465.89     2447.53     52.47 o
  -4   6  13        4.71        0.00     19.39 o
  -3   6  13      837.82      829.01     34.05 o
  -2   6  13        2.91       16.15     19.50 o
  -1   6  13     1293.09     1241.74     37.16 o
   0   6  13      166.60      197.80     21.56 o
   1   6  13      462.15      508.44     26.72 o
   2   6  13      349.86      352.57     22.10 o
   3   6  13      876.23      905.27     30.32 o
   4   6  13        6.38        0.68     17.68 o
   5   6  13     2290.91     2376.03     42.34 o
   6   6  13        3.86        0.00     15.16 o
   7   6  13      187.96      222.86     19.02 o
   8   6  13        7.42        0.00     29.49 o
   9   6  13      172.36      199.06     36.98 o
 -10   7  13       23.44       23.48     26.76 o
  -9   7  13       59.27       36.63     23.09 o
  -8   7  13        6.68       33.90     25.57 o
  -7   7  13        2.32        0.54     29.55 o
  -6   7  13      380.05      309.27     29.25 o
  -5   7  13      232.29      253.33     28.22 o
  -4   7  13      229.61      196.14     24.76 o
  -3   7  13      170.97      159.02     25.62 o
  -2   7  13       70.58       64.23     20.38 o
  -1   7  13       42.06       21.04     18.85 o
   0   7  13        0.48       21.11     22.77 o
   1   7  13       13.94       22.01     20.41 o
   2   7  13        1.33        9.37     17.18 o
   3   7  13      229.96      183.92     20.84 o
   4   7  13       16.32        0.00     16.29 o
   5   7  13      187.54      203.49     24.12 o
   6   7  13      144.35      104.19     22.18 o
   7   7  13       39.05       39.07     22.69 o
   8   7  13       45.69       59.28     25.52 o
   9   7  13        0.64        0.00     25.61 o
  -9   8  13      125.48      112.98     24.03 o
  -8   8  13        6.39       38.43     25.57 o
  -7   8  13      282.12      240.40     30.54 o
  -6   8  13      466.08      461.63     32.51 o
  -5   8  13      219.15      171.87     32.06 o
  -4   8  13      542.56      546.88     30.72 o
  -3   8  13      164.01      170.43     24.18 o
  -2   8  13      287.93      328.58     26.28 o
  -1   8  13      127.58      124.70     23.85 o
   0   8  13       83.39       99.69     20.03 o
   1   8  13      885.38      823.41     31.34 o
   2   8  13       11.03        0.00     17.78 o
   3   8  13       32.52       52.01     17.62 o
   4   8  13       62.98       41.59     15.50 o
   5   8  13      884.21      893.21     33.64 o
   6   8  13       50.44       29.53     21.34 o
   7   8  13      986.01      954.55     35.04 o
   8   8  13      116.21       96.94     34.19 o
  -9   9  13       25.53       30.71     26.94 o
  -8   9  13       88.76       77.53     26.30 o
  -7   9  13      785.76      831.35     34.34 o
  -6   9  13      564.54      584.36     31.53 o
  -5   9  13     2415.29     2379.88     52.75 o
  -4   9  13     3439.72     3455.47     67.58 o
  -3   9  13        2.85        8.36     19.48 o
  -2   9  13      325.52      364.49     27.35 o
  -1   9  13      446.59      492.34     30.60 o
   0   9  13      745.57      774.76     31.31 o
   1   9  13        1.81        0.00     23.03 o
   2   9  13      314.96      364.69     28.52 o
   3   9  13        9.59        0.00     15.81 o
   4   9  13      996.42     1009.80     33.76 o
   5   9  13      410.98      354.83     30.88 o
   6   9  13     1372.66     1415.88     38.65 o
   7   9  13      190.73      142.04     21.58 o
   8   9  13      608.04      648.56     37.44 o
  -9  10  13      119.31      144.50     31.00 o
  -8  10  13        7.07       43.73     25.46 o
  -7  10  13      313.91      327.70     28.21 o
  -6  10  13      499.22      483.55     31.66 o
  -5  10  13      378.17      446.98     33.96 o
  -4  10  13      271.81      259.47     31.36 o
  -3  10  13       92.52       21.77     22.19 o
  -2  10  13      224.18      249.51     27.15 o
  -1  10  13      876.66      855.72     34.86 o
   0  10  13        0.21        0.00     22.68 o
   1  10  13     1083.39     1027.65     35.24 o
   2  10  13        1.76        9.62     16.62 o
   3  10  13      138.26      164.67     19.67 o
   4  10  13       22.60        2.80     21.87 o
   5  10  13      638.44      729.28     31.06 o
   6  10  13       53.19       61.97     18.45 o
   7  10  13      430.37      426.30     31.66 o
   8  10  13      110.71       75.36     34.34 o
  -8  11  13       14.73        0.00     27.72 o
  -7  11  13       13.56       24.39     24.19 o
  -6  11  13       37.19       65.20     23.87 o
  -5  11  13       78.52       84.16     23.67 o
  -4  11  13      142.60       90.32     22.64 o
  -3  11  13        0.53       18.45     21.29 o
  -2  11  13      195.24      133.85     24.09 o
  -1  11  13        0.16        6.79     23.39 o
   0  11  13       81.76      111.17     24.95 o
   1  11  13      144.25       91.53     23.20 o
   2  11  13       15.46       26.19     19.87 o
   3  11  13       69.50       87.55     17.41 o
   4  11  13      111.58      135.83     26.04 o
   5  11  13       34.33       22.95     26.28 o
   6  11  13       39.02        0.00     22.06 o
   7  11  13       10.07        0.00     22.51 o
  -8  12  13      214.95      228.33     32.88 o
  -7  12  13       36.27       39.97     24.55 o
  -6  12  13      215.33      252.14     29.21 o
  -5  12  13      289.53      341.59     32.04 o
  -4  12  13        1.66        0.00     23.84 o
  -3  12  13       69.39       23.57     21.68 o
  -2  12  13        1.80       32.86     21.51 o
  -1  12  13      555.04      596.12     29.99 o
   0  12  13      145.67      118.45     45.48 o
   1  12  13     1266.82     1237.28     37.08 o
   2  12  13      324.86      339.85     21.45 o
   3  12  13      834.27      856.74     29.08 o
   4  12  13       36.46       35.39     19.04 o
   5  12  13      232.39      177.81     21.33 o
   6  12  13       13.66        0.00     24.53 o
   7  12  13       27.60       64.02     30.48 o
  -7  13  13      439.40      523.15     34.89 o
  -6  13  13      238.67      248.27     30.40 o
  -5  13  13      444.46      533.73     32.79 o
  -4  13  13      209.27      221.24     27.83 o
  -3  13  13      124.06      124.31     24.05 o
  -2  13  13      504.66      542.27     30.62 o
  -1  13  13       18.58        0.00     20.36 o
   0  13  13     1518.39     1470.80     41.25 o
   1  13  13      153.30      140.49     29.32 o
   2  13  13      216.50      204.28     20.37 o
   3  13  13      135.86      104.05     34.56 o
   4  13  13     1171.08     1173.51     36.37 o
   5  13  13        9.83        4.79     25.02 o
   6  13  13      109.46       93.58     30.08 o
  -6  14  13        7.84        0.00     30.90 o
  -5  14  13      117.71       25.04     25.64 o
  -4  14  13       17.84       21.54     23.79 o
  -3  14  13       38.84        6.54     27.53 o
  -2  14  13       37.93       82.08     27.22 o
  -1  14  13      404.83      420.69     27.88 o
   0  14  13      105.78      122.30     20.70 o
   1  14  13      512.13      501.63     26.56 o
   2  14  13       85.24       81.57     17.84 o
   3  14  13      203.20      210.96     22.69 o
   4  14  13        3.78        0.00     25.48 o
   5  14  13        1.96       37.74     33.03 o
  -5  15  13      102.39      156.24     36.19 o
  -4  15  13      165.21      201.93     45.05 o
  -3  15  13      109.72       84.23     26.53 o
  -2  15  13       51.17       40.38     21.72 o
  -1  15  13       20.20        0.00     18.39 o
   0  15  13        3.59        0.00     17.00 o
   1  15  13       69.80       71.32     18.66 o
   2  15  13      101.46       84.72     18.44 o
   3  15  13      107.89       73.22     28.71 o
   4  15  13        0.78        0.00     25.41 o
  -4  16  13      173.62      180.25     39.25 o
  -3  16  13       83.21       67.20     32.77 o
  -2  16  13       24.94       24.21     28.56 o
  -1  16  13      106.58       74.36     30.08 o
   0  16  13      451.79      389.29     33.18 o
   1  16  13      216.65      299.21     29.58 o
   2  16  13       72.73       92.94     29.84 o
   3  16  13      104.48       22.83     35.79 o
  -1  17  13        1.44        0.00     32.22 o
   0  17  13       41.23       55.89     31.02 o
 -10   0  14       35.19       58.32     27.36 o
  -9   0  14        8.63       32.55     24.29 o
  -8   0  14      195.69      139.90     46.61 o
  -7   0  14      294.59      367.73     44.10 o
  -6   0  14     1044.36     1025.44     45.96 o
  -5   0  14     4211.91     4191.01    121.29 o
  -4   0  14       54.70       25.78     32.96 o
  -3   0  14      376.91      344.00     37.07 o
  -2   0  14      172.14      204.70     51.17 o
  -1   0  14        5.03       16.27     22.38 o
   0   0  14      235.35      276.73     29.03 o
   1   0  14      210.46      259.14     31.54 o
   2   0  14       10.09        0.08     20.30 o
   3   0  14      107.24       87.63     24.36 o
   4   0  14      147.37      172.07     31.02 o
   5   0  14      243.60      214.74     26.43 o
   6   0  14     3119.68     3324.65     65.00 o
   7   0  14      504.24      406.01     36.88 o
   8   0  14      460.00      532.73     62.14 o
   9   0  14      373.11      343.83     39.54 o
 -10   1  14       82.75       57.46     22.69 o
  -9   1  14        4.20       58.53     22.64 o
  -8   1  14      103.33      110.64     22.16 o
  -7   1  14       23.64        7.92     17.31 o
  -6   1  14      678.87      741.62     27.74 o
  -5   1  14      354.71      344.36     28.54 o
  -4   1  14     2572.31     2514.73     49.97 o
  -3   1  14       36.32       90.17     25.60 o
  -2   1  14        8.29        0.00     16.62 o
  -1   1  14      110.37      137.41     24.55 o
   0   1  14      205.25      220.88     19.81 o
   1   1  14       34.27       39.45     16.37 o
   2   1  14       61.08       24.26     20.08 o
   3   1  14      302.52      344.07     21.78 o
   4   1  14        1.65       10.73     17.38 o
   5   1  14      941.33      935.59     32.72 o
   6   1  14       19.08        1.18     14.56 o
   7   1  14      135.27      119.81     22.49 o
   8   1  14      407.46      432.71     29.96 o
   9   1  14      183.69      194.91     27.31 o
 -10   2  14        0.48        0.00     22.95 o
  -9   2  14       32.13       25.75     22.04 o
  -8   2  14        4.76        0.00     17.87 o
  -7   2  14       11.96       43.25     23.36 o
  -6   2  14        0.08       18.89     20.50 o
  -5   2  14      627.46      619.09     24.42 o
  -4   2  14     1145.57     1180.03     36.08 o
  -3   2  14       57.60       44.92     22.21 o
  -2   2  14      484.92      461.69     21.79 o
  -1   2  14       85.89       78.34     23.10 o
   0   2  14        0.38       20.34     18.47 o
   1   2  14      342.52      352.63     22.32 o
   2   2  14       30.01       46.65     20.88 o
   3   2  14       36.67       15.13     17.57 o
   4   2  14        1.62        0.00     20.70 o
   5   2  14        4.50        0.00     17.48 o
   6   2  14      205.67      159.36     19.29 o
   7   2  14       54.42       56.99     30.28 o
   8   2  14       58.78       31.82     23.79 o
   9   2  14       50.25       38.06     21.91 o
 -10   3  14       10.30       62.54     28.80 o
  -9   3  14       50.22        2.02     17.94 o
  -8   3  14      191.55      187.51     29.09 o
  -7   3  14       86.26       57.55     16.45 o
  -6   3  14       45.91       40.65     20.98 o
  -5   3  14        8.74        0.47     20.67 o
  -4   3  14      242.25      235.64     22.80 o
  -3   3  14     1896.64     1930.74     44.28 o
  -2   3  14      270.63      258.52     24.54 o
  -1   3  14     2442.02     2413.14     51.09 o
   0   3  14      186.54      197.22     24.54 o
   1   3  14      326.68      370.36     20.63 o
   2   3  14        3.21       23.65     18.10 o
   3   3  14      157.50      215.48     22.45 o
   4   3  14      198.84      190.45     23.00 o
   5   3  14      460.53      454.42     25.27 o
   6   3  14      392.15      363.07     22.28 o
   7   3  14      436.61      518.89     35.96 o
   8   3  14        0.39       19.48     21.75 o
   9   3  14       15.96       46.39     25.93 o
 -10   4  14        2.88        7.09     27.33 o
  -9   4  14      686.14      687.03     27.73 o
  -8   4  14       17.33       64.25     18.88 o
  -7   4  14     1214.62     1205.03     37.71 o
  -6   4  14       15.71       38.96     19.56 o
  -5   4  14       33.51       36.03     21.24 o
  -4   4  14      209.16      240.79     28.58 o
  -3   4  14       65.49       50.31     23.70 o
  -2   4  14      751.48      761.02     33.49 o
  -1   4  14     1123.57     1101.30     35.60 o
   0   4  14     1083.18     1079.09     35.42 o
   1   4  14      197.39      184.97     22.00 o
   2   4  14     2942.50     2982.08     52.75 o
   3   4  14       84.31       41.04     21.27 o
   4   4  14      508.71      517.88     27.71 o
   5   4  14       75.93       74.34     26.69 o
   6   4  14       92.37       98.64     17.58 o
   7   4  14       15.99       61.79     24.48 o
   8   4  14       89.03      139.05     46.34 o
   9   4  14        8.95        0.00     28.03 o
 -10   5  14       36.39       48.21     32.37 o
  -9   5  14       38.71        3.38     18.67 o
  -8   5  14      221.66      216.47     28.07 o
  -7   5  14      206.56      131.75     22.81 o
  -6   5  14        1.09       60.73     22.76 o
  -5   5  14        0.72       17.99     22.25 o
  -4   5  14       18.87       27.60     23.65 o
  -3   5  14      237.15      273.27     24.89 o
  -2   5  14       14.17        8.63     23.45 o
  -1   5  14      397.61      425.59     28.45 o
   0   5  14      281.94      307.42     24.17 o
   1   5  14       28.30       33.19     19.05 o
   2   5  14       16.90       35.22     18.94 o
   3   5  14      125.01       59.47     20.88 o
   4   5  14      127.90      180.06     23.05 o
   5   5  14      178.76      211.21     23.06 o
   6   5  14        3.64        0.00     15.85 o
   7   5  14        1.40       48.25     31.10 o
   8   5  14       19.55       40.78     20.00 o
  -9   6  14      206.82      277.90     29.02 o
  -8   6  14        0.66        0.00     22.13 o
  -7   6  14      527.94      442.60     27.95 o
  -6   6  14      172.11      184.17     29.57 o
  -5   6  14     1003.96      932.37     37.43 o
  -4   6  14        2.12        4.98     20.97 o
  -3   6  14      261.77      251.60     33.82 o
  -2   6  14      705.11      870.55     33.79 o
  -1   6  14        3.34        0.00     23.29 o
   0   6  14      993.03      993.56     34.25 o
   1   6  14       30.18       19.85     24.67 o
   2   6  14        8.18       26.56     19.22 o
   3   6  14       63.64       76.00     18.82 o
   4   6  14       71.88        7.52     26.28 o
   5   6  14       22.59        3.04     23.37 o
   6   6  14      289.58      296.56     20.56 o
   7   6  14        4.84        2.61     15.08 o
   8   6  14       48.95      103.65     27.41 o
  -9   7  14        5.36       96.44     24.78 o
  -8   7  14      397.86      429.70     29.27 o
  -7   7  14      219.94      230.76     28.93 o
  -6   7  14     1513.74     1510.24     45.12 o
  -5   7  14      396.06      511.89     34.93 o
  -4   7  14      987.54      967.42     47.78 o
  -3   7  14     1066.76     1089.02     37.89 o
  -2   7  14      190.30      231.03     28.06 o
  -1   7  14      386.57      403.88     26.60 o
   0   7  14      512.03      572.08     29.35 o
   1   7  14      653.07      625.98     29.90 o
   2   7  14      132.78      170.91     20.75 o
   3   7  14      405.91      404.39     24.58 o
   4   7  14       54.31       37.80     37.90 o
   5   7  14      904.61      983.87     30.33 o
   6   7  14       32.81       58.16     22.80 o
   7   7  14     1085.18     1125.36     35.57 o
   8   7  14        0.15       21.97     31.12 o
  -9   8  14      136.38      109.33     27.74 o
  -8   8  14      155.85      131.31     32.78 o
  -7   8  14      564.61      634.95     35.42 o
  -6   8  14      180.76      167.40     28.41 o
  -5   8  14      313.75      346.32     31.42 o
  -4   8  14      283.11      296.78     28.77 o
  -3   8  14      682.51      763.88     34.78 o
  -2   8  14      629.26      718.87     35.07 o
  -1   8  14      387.89      328.61     28.03 o
   0   8  14      622.94      656.63     31.18 o
   1   8  14       27.90       16.29     22.45 o
   2   8  14      415.53      431.20     25.64 o
   3   8  14      163.27      180.38     20.61 o
   4   8  14      464.50      479.15     29.20 o
   5   8  14       85.90       66.41     22.74 o
   6   8  14      961.68      974.61     33.70 o
   7   8  14        2.02        6.10     19.13 o
   8   8  14      146.48      151.52     30.55 o
  -8   9  14        7.51       35.67     27.21 o
  -7   9  14       12.21        0.00     22.82 o
  -6   9  14       77.30       76.72     26.95 o
  -5   9  14        4.20       30.51     31.37 o
  -4   9  14      100.43       73.25     24.86 o
  -3   9  14      278.57      279.40     27.33 o
  -2   9  14       23.83        0.00     24.19 o
  -1   9  14       17.05        0.10     25.69 o
   0   9  14       45.07       27.73     24.21 o
   1   9  14      129.28      149.43     23.10 o
   2   9  14        4.22       12.76     21.56 o
   3   9  14        5.74       41.71     18.35 o
   4   9  14        4.35       49.59     28.02 o
   5   9  14        2.41        0.00     23.30 o
   6   9  14       65.61       64.02     19.39 o
   7   9  14       11.83       97.76     30.62 o
  -8  10  14       33.12      183.29     51.77 o
  -7  10  14       67.61      105.33     25.93 o
  -6  10  14       97.65       90.50     33.16 o
  -5  10  14      231.24      255.08     28.48 o
  -4  10  14       61.78       94.67     27.95 o
  -3  10  14     1297.40     1382.26     43.90 o
  -2  10  14      413.51      424.81     31.36 o
  -1  10  14      119.59       67.86     24.02 o
   0  10  14     1176.41     1220.71     40.60 o
   1  10  14      213.55      219.41     27.41 o
   2  10  14      643.92      707.51     33.23 o
   3  10  14        0.72       25.50     17.03 o
   4  10  14      426.55      456.04     27.75 o
   5  10  14       13.73       33.19     20.78 o
   6  10  14      304.14      338.80     32.76 o
   7  10  14        0.22        4.35     21.77 o
  -7  11  14       49.00        0.00     23.68 o
  -6  11  14      901.03      904.79     42.02 o
  -5  11  14      165.22      165.30     28.89 o
  -4  11  14       33.37        0.00     21.15 o
  -3  11  14      571.99      626.34     32.02 o
  -2  11  14      403.70      417.04     29.89 o
  -1  11  14     1188.72     1188.97     40.45 o
   0  11  14      916.80      906.21     36.14 o
   1  11  14     1405.56     1419.48     41.17 o
   2  11  14      234.00      203.49     19.58 o
   3  11  14     1067.13     1112.61     39.74 o
   4  11  14        4.80        1.15     28.87 o
   5  11  14      702.26      759.95     31.62 o
   6  11  14       62.95       19.20     23.67 o
  -7  12  14      141.89       73.31     35.20 o
  -6  12  14       11.68        8.64     27.97 o
  -5  12  14       76.21       51.58     24.27 o
  -4  12  14       16.19        0.00     23.87 o
  -3  12  14      528.06      593.86     31.96 o
  -2  12  14      570.76      455.33     34.40 o
  -1  12  14       38.89        0.00     24.54 o
   0  12  14      834.57      887.40     37.22 o
   1  12  14       80.82       72.83     25.11 o
   2  12  14      104.19      106.77     19.60 o
   3  12  14        0.39        5.49     18.29 o
   4  12  14      170.83      214.34     24.27 o
   5  12  14      173.81      175.86     39.09 o
   6  12  14      244.98      216.16     33.13 o
  -6  13  14        3.68       93.27     30.57 o
  -5  13  14       26.11       12.08     24.29 o
  -4  13  14      209.73      176.07     26.19 o
  -3  13  14        7.47        0.00     24.84 o
  -2  13  14       56.41       28.35     21.74 o
  -1  13  14       11.07       29.32     27.73 o
   0  13  14        0.17        0.00     23.10 o
   1  13  14       34.17        8.04     21.05 o
   2  13  14        0.08        0.00     18.23 o
   3  13  14       26.97        0.00     18.73 o
   4  13  14       55.59       28.24     21.30 o
   5  13  14       34.84        6.13     28.46 o
  -5  14  14      167.18      130.50     35.00 o
  -4  14  14      288.72      220.76     36.12 o
  -3  14  14       39.46       47.67     28.23 o
  -2  14  14      100.24      154.93     25.80 o
  -1  14  14      189.29      208.08     24.80 o
   0  14  14       46.24       47.74     20.37 o
   1  14  14       79.94       51.90     28.03 o
   2  14  14      117.43       92.46     18.85 o
   3  14  14        0.47       11.10     18.54 o
   4  14  14       34.92       35.51     33.39 o
  -4  15  14      160.97      151.50     30.92 o
  -3  15  14       74.41       63.98     24.98 o
  -2  15  14       12.03       42.18     26.01 o
  -1  15  14       92.35       42.82     25.83 o
   0  15  14      158.74      116.49     21.74 o
   1  15  14        3.91       33.64     19.83 o
   2  15  14       25.01       28.22     23.63 o
   3  15  14        2.16       42.38     37.99 o
  -1  16  14        0.18       57.57     37.21 o
   0  16  14        0.88        2.20     35.45 o
  -9   1  15       36.38       79.66     27.68 o
  -8   1  15      114.41      103.25     18.37 o
  -7   1  15      462.97      487.45     25.21 o
  -6   1  15      176.13      186.76     22.18 o
  -5   1  15      771.94      854.95     34.76 o
  -4   1  15       16.04       21.23     21.82 o
  -3   1  15       60.82       48.62     23.50 o
  -2   1  15      707.20      702.03     28.12 o
  -1   1  15      260.43      249.37     19.62 o
   0   1  15      713.46      705.44     26.90 o
   1   1  15       51.18       11.03     21.32 o
   2   1  15        2.61        0.00     16.86 o
   3   1  15      180.23      209.11     20.65 o
   4   1  15      218.39      236.28     27.42 o
   5   1  15      427.35      362.67     23.43 o
   6   1  15      865.33      911.48     27.41 o
   7   1  15       15.90       61.97     22.04 o
   8   1  15      313.94      349.35     27.82 o
  -9   2  15       28.79       44.86     22.92 o
  -8   2  15      316.49      354.05     23.54 o
  -7   2  15      215.34      200.69     25.00 o
  -6   2  15     1283.22     1334.39     33.43 o
  -5   2  15       18.53       15.80     20.09 o
  -4   2  15      300.09      284.25     25.28 o
  -3   2  15      147.09      157.65     24.97 o
  -2   2  15      248.39      289.62     21.52 o
  -1   2  15       28.41       31.60     17.09 o
   0   2  15      721.69      703.57     25.82 o
   1   2  15     1009.97     1002.04     29.71 o
   2   2  15      140.39      156.95     17.74 o
   3   2  15      362.08      413.47     24.43 o
   4   2  15      473.40      424.09     25.08 o
   5   2  15      774.38      816.74     27.78 o
   6   2  15       26.80        0.00     22.24 o
   7   2  15      371.13      420.62     29.64 o
   8   2  15      236.41      100.40     30.56 o
  -9   3  15      140.12      149.03     27.27 o
  -8   3  15      120.73      108.11     17.76 o
  -7   3  15      265.93      315.52     25.63 o
  -6   3  15      163.79      164.27     24.78 o
  -5   3  15      610.54      610.33     30.83 o
  -4   3  15      470.90      465.01     28.41 o
  -3   3  15       79.68       69.15     20.96 o
  -2   3  15       98.07      121.60     32.94 o
  -1   3  15      374.53      384.97     28.30 o
   0   3  15      650.53      676.35     24.92 o
   1   3  15      124.04       89.33     17.11 o
   2   3  15       66.96       80.99     23.85 o
   3   3  15       49.59       48.93     23.99 o
   4   3  15      266.81      280.10     27.41 o
   5   3  15      244.56      162.19     25.43 o
   6   3  15      252.01      226.67     20.80 o
   7   3  15       11.80       50.35     25.85 o
   8   3  15      186.98      147.14     29.80 o
  -9   4  15        0.25        0.00     20.63 o
  -8   4  15       71.50       54.67     26.38 o
  -7   4  15       71.31       45.18     21.94 o
  -6   4  15       52.57      102.17     24.00 o
  -5   4  15     1449.49     1418.43     38.94 o
  -4   4  15        0.52        0.00     25.59 o
  -3   4  15      153.15       98.71     29.08 o
  -2   4  15      380.56      472.38     32.12 o
  -1   4  15      229.65      245.63     25.90 o
   0   4  15       26.06        0.00     20.50 o
   1   4  15       91.72       76.50     21.92 o
   2   4  15      311.59      332.75     24.76 o
   3   4  15        0.51       12.05     19.83 o
   4   4  15        0.48        0.00     21.67 o
   5   4  15       91.55      112.35     30.34 o
   6   4  15      352.73      325.58     27.58 o
   7   4  15        0.97       15.74     24.99 o
   8   4  15      193.39      106.88     34.83 o
  -9   5  15       91.73       86.01     30.85 o
  -8   5  15       34.87       32.95     31.58 o
  -7   5  15      501.02      569.02     32.22 o
  -6   5  15      292.15      266.51     34.21 o
  -5   5  15      250.66      258.89     26.42 o
  -4   5  15       98.68      120.01     25.68 o
  -3   5  15     1083.40     1080.68     40.14 o
  -2   5  15      703.74      755.38     35.82 o
  -1   5  15      562.16      637.20     31.27 o
   0   5  15      865.90      875.30     33.79 o
   1   5  15      640.92      672.44     28.53 o
   2   5  15        9.91        7.19     18.22 o
   3   5  15       61.67       12.16     19.48 o
   4   5  15       88.06       45.74     25.40 o
   5   5  15       18.49        9.92     21.44 o
   6   5  15      367.86      360.40     29.94 o
   7   5  15       38.48       49.56     17.50 o
   8   5  15       31.07       70.99     32.03 o
  -9   6  15       13.42        0.00     29.12 o
  -8   6  15      660.18      674.47     34.74 o
  -7   6  15       14.39        0.00     24.62 o
  -6   6  15      565.68      623.39     33.25 o
  -5   6  15     1020.54     1015.99     38.47 o
  -4   6  15       87.08       82.85     30.95 o
  -3   6  15       19.39        0.00     24.13 o
  -2   6  15      717.40      689.40     33.73 o
  -1   6  15      648.40      651.93     31.44 o
   0   6  15      722.34      719.50     31.90 o
   1   6  15      135.83       97.81     25.69 o
   2   6  15      564.68      558.61     27.87 o
   3   6  15       18.73       35.87     21.00 o
   4   6  15        5.83        5.23     23.85 o
   5   6  15      209.61      215.51     22.50 o
   6   6  15      194.85      186.27     23.12 o
   7   6  15      130.15      166.60     21.48 o
  -8   7  15      133.46      107.14     31.05 o
  -7   7  15       41.09       14.66     25.80 o
  -6   7  15       13.99       31.08     25.91 o
  -5   7  15        9.35       33.40     24.86 o
  -4   7  15       52.77       47.79     22.57 o
  -3   7  15        3.11        0.00     25.65 o
  -2   7  15      318.54      272.29     27.12 o
  -1   7  15       41.03       11.89     23.28 o
   0   7  15      241.92      258.56     26.47 o
   1   7  15       13.10       36.07     21.82 o
   2   7  15        0.24        0.00     22.86 o
   3   7  15       43.30       62.87     22.64 o
   4   7  15       27.20       33.09     23.20 o
   5   7  15        7.94        0.00     19.85 o
   6   7  15       78.60      109.80     23.03 o
   7   7  15       12.95       25.56     28.63 o
  -8   8  15      193.15      195.00     30.68 o
  -7   8  15       18.40        0.00     31.57 o
  -6   8  15      347.31      334.19     33.40 o
  -5   8  15       54.10      101.51     32.51 o
  -4   8  15      203.29      220.25     29.70 o
  -3   8  15      480.70      521.02     36.10 o
  -2   8  15     1318.19     1386.03     44.25 o
  -1   8  15      321.95      373.33     32.65 o
   0   8  15      188.33      185.73     25.75 o
   1   8  15      341.78      432.13     29.62 o
   2   8  15        3.12       25.37     19.29 o
   3   8  15       59.59       48.23     19.64 o
   4   8  15      111.41       94.78     21.18 o
   5   8  15      144.61      185.69     29.90 o
   6   8  15      174.12      175.91     23.27 o
   7   8  15       89.44      161.85     31.50 o
  -7   9  15      381.74      450.08     35.55 o
  -6   9  15        4.41       19.77     26.84 o
  -5   9  15     1766.16     1805.16     51.64 o
  -4   9  15      123.87       54.66     25.81 o
  -3   9  15     1260.69     1252.09     40.71 o
  -2   9  15       46.66       42.77     24.21 o
  -1   9  15     1712.36     1650.98     46.61 o
   0   9  15     1834.63     1783.65     49.97 o
   1   9  15      223.26      189.95     28.89 o
   2   9  15     1071.25     1061.28     37.58 o
   3   9  15      169.27      144.42     22.92 o
   4   9  15     1213.26     1259.31     39.00 o
   5   9  15        2.49       39.77     25.47 o
   6   9  15      281.85      351.30     39.04 o
  -7  10  15       81.45       88.76     35.37 o
  -6  10  15      282.71      296.45     40.12 o
  -5  10  15      237.78       81.19     38.22 o
  -4  10  15      327.93      367.58     34.10 o
  -3  10  15      572.40      580.86     31.25 o
  -2  10  15     1079.88     1020.63     40.39 o
  -1  10  15     1507.01     1489.35     47.47 o
   0  10  15      894.85      937.52     40.16 o
   1  10  15      775.69      684.54     34.60 o
   2  10  15      138.09       64.83     23.68 o
   3  10  15       22.51       40.92     21.42 o
   4  10  15       42.07       46.12     24.12 o
   5  10  15      387.18      376.98     27.48 o
   6  10  15       63.03       94.12     24.74 o
  -6  11  15       47.98       85.55     32.16 o
  -5  11  15        2.36        5.49     26.92 o
  -4  11  15       60.19       43.24     27.21 o
  -3  11  15        1.99       56.31     24.00 o
  -2  11  15      367.75      381.87     28.89 o
  -1  11  15       37.69       27.74     25.92 o
   0  11  15       42.22        0.00     30.86 o
   1  11  15       11.10       10.68     26.24 o
   2  11  15      109.11       55.09     25.59 o
   3  11  15        4.16       12.12     18.23 o
   4  11  15       49.38       54.00     27.96 o
   5  11  15       99.99       68.98     46.31 o
  -6  12  15      120.38      118.44     31.71 o
  -5  12  15       76.03       19.35     26.73 o
  -4  12  15        7.64       16.51     25.97 o
  -3  12  15      765.06      643.58     34.20 o
  -2  12  15      326.86      375.78     32.30 o
  -1  12  15       68.69      116.77     27.75 o
   0  12  15       22.36       43.58     25.27 o
   1  12  15      111.86      159.10     26.69 o
   2  12  15        1.98        0.00     24.55 o
   3  12  15      550.77      537.03     27.88 o
   4  12  15      355.95      349.78     31.50 o
  -5  13  15      306.95      406.56     37.20 o
  -4  13  15       52.90       83.12     27.06 o
  -3  13  15        7.01        0.00     25.73 o
  -2  13  15      345.98      350.39     35.44 o
  -1  13  15      649.82      686.92     33.38 o
   0  13  15       13.73        0.00     25.39 o
   1  13  15        2.73        0.00     22.87 o
   2  13  15      201.99      184.16     26.96 o
   3  13  15      129.68      191.63     27.54 o
   4  13  15      534.09      523.40     42.75 o
  -3  14  15       15.07        0.00     28.10 o
  -2  14  15      172.40      135.77     30.45 o
  -1  14  15        0.79       13.00     22.81 o
   0  14  15       26.74       56.33     22.65 o
   1  14  15       14.00       19.99     24.57 o
   2  14  15       10.62        0.00     23.15 o
  -9   0  16      377.47      468.49     50.95 o
  -8   0  16      248.12      138.15     35.91 o
  -7   0  16     1318.88     1230.56     48.85 o
  -6   0  16       67.97       54.19     34.67 o
  -5   0  16      481.74      501.63     44.40 o
  -4   0  16      994.14     1053.82     62.04 o
  -3   0  16      404.39      482.24     32.29 o
  -2   0  16      141.74      114.96     26.99 o
  -1   0  16     1114.81     1181.32     49.94 o
   0   0  16      203.13      217.89     30.00 o
   1   0  16     3222.87     3237.64     70.13 o
   2   0  16     1372.17     1419.21     49.67 o
   3   0  16      210.20      200.80     30.52 o
   4   0  16      585.28      614.40     37.32 o
   5   0  16      511.27      437.20     33.63 o
   6   0  16     1027.32     1007.20     42.54 o
   7   0  16       31.76        0.09     33.66 o
  -9   1  16       36.55        6.71     36.02 o
  -8   1  16       33.10       42.87     20.93 o
  -7   1  16       74.42       64.13     23.06 o
  -6   1  16     1167.37     1202.50     35.06 o
  -5   1  16      355.39      320.41     28.37 o
  -4   1  16      309.01      296.26     28.02 o
  -3   1  16       74.01       96.31     26.41 o
  -2   1  16      313.55      290.67     21.59 o
  -1   1  16        2.54        0.00     16.90 o
   0   1  16      655.80      657.52     27.83 o
   1   1  16      498.10      449.66     25.12 o
   2   1  16       85.58       88.75     19.47 o
   3   1  16      116.10      109.60     22.15 o
   4   1  16      119.20      128.93     33.09 o
   5   1  16       30.64       38.16     20.84 o
   6   1  16      338.07      306.67     22.43 o
   7   1  16      190.49      180.68     25.72 o
  -8   2  16        2.69        0.00     19.19 o
  -7   2  16        9.69        0.00     17.11 o
  -6   2  16        8.19       22.44     24.63 o
  -5   2  16        1.28        0.00     23.18 o
  -4   2  16       68.76       61.47     23.93 o
  -3   2  16        0.59       10.13     24.23 o
  -2   2  16       24.34        0.00     26.06 o
  -1   2  16      203.73      201.46     17.90 o
   0   2  16      138.26      127.85     35.31 o
   1   2  16      133.08       99.14     17.14 o
   2   2  16        4.38        0.00     17.79 o
   3   2  16      171.59      183.13     24.31 o
   4   2  16       16.26        0.00     17.84 o
   5   2  16       46.99       43.95     24.81 o
   6   2  16      111.61       59.57     19.73 o
   7   2  16      148.64       69.69     32.91 o
  -8   3  16      339.09      319.17     37.85 o
  -7   3  16       28.01        0.00     22.20 o
  -6   3  16      504.91      532.79     29.65 o
  -5   3  16       64.83       36.88     25.27 o
  -4   3  16       57.50       84.98     23.89 o
  -3   3  16       23.54        0.00     22.98 o
  -2   3  16      380.79      483.15     31.11 o
  -1   3  16       15.55        0.00     22.81 o
   0   3  16      493.30      522.61     35.12 o
   1   3  16        8.13       12.15     16.66 o
   2   3  16      108.72      128.24     20.76 o
   3   3  16      224.34      225.41     22.60 o
   4   3  16      300.20      305.53     24.59 o
   5   3  16      272.41      302.53     24.66 o
   6   3  16       66.48       57.46     32.49 o
   7   3  16      152.38      155.99     27.95 o
  -8   4  16       59.46       56.00     28.80 o
  -7   4  16      157.14      216.65     29.01 o
  -6   4  16       12.68        0.00     35.41 o
  -5   4  16       19.08       26.38     25.09 o
  -4   4  16      167.05       73.83     34.06 o
  -3   4  16     1428.94     1364.51     39.38 o
  -2   4  16      157.37      127.61     29.14 o
  -1   4  16     1039.63      962.71     37.16 o
   0   4  16      119.13       63.83     21.82 o
   1   4  16        3.08        0.30     20.95 o
   2   4  16      284.65      314.33     25.25 o
   3   4  16        6.53        0.00     21.32 o
   4   4  16      131.25      111.20     23.47 o
   5   4  16      213.33      240.86     28.21 o
   6   4  16       82.69      136.75     21.36 o
   7   4  16       33.16       85.96     33.18 o
  -8   5  16      101.94       30.09     33.89 o
  -7   5  16        3.58       13.86     24.27 o
  -6   5  16       95.03       61.72     25.29 o
  -5   5  16       46.56       23.55     25.51 o
  -4   5  16        0.72       26.77     26.90 o
  -3   5  16      117.50       95.30     33.24 o
  -2   5  16      282.72      299.95     29.14 o
  -1   5  16      356.49      405.49     31.53 o
   0   5  16        4.72        0.27     24.61 o
   1   5  16       19.25       34.94     23.47 o
   2   5  16      150.25      168.30     24.99 o
   3   5  16      115.41       91.94     22.60 o
   4   5  16       21.97       45.76     26.20 o
   5   5  16        7.52        1.67     23.31 o
   6   5  16      152.71      187.42     24.00 o
   7   5  16      142.05      140.88     32.14 o
  -8   6  16        5.53        0.00     30.28 o
  -7   6  16      273.37      307.49     32.55 o
  -6   6  16       23.67       55.46     24.93 o
  -5   6  16      518.03      545.34     34.10 o
  -4   6  16      109.06      148.45     26.53 o
  -3   6  16      566.92      618.94     37.82 o
  -2   6  16     1384.30     1416.68     45.01 o
  -1   6  16     1015.36     1076.87     38.77 o
   0   6  16        0.74        0.00     22.05 o
   1   6  16      647.53      640.40     30.75 o
   2   6  16       30.59        9.27     20.88 o
   3   6  16      184.56      166.46     28.22 o
   4   6  16       51.62       75.57     27.64 o
   5   6  16       38.46        2.66     22.07 o
   6   6  16       89.69      161.56     31.80 o
  -7   7  16      109.36      129.92     36.19 o
  -6   7  16     1380.71     1377.22     46.52 o
  -5   7  16        4.32       44.02     33.43 o
  -4   7  16      631.37      640.50     36.93 o
  -3   7  16       55.63       47.11     24.93 o
  -2   7  16      129.76       68.13     34.87 o
  -1   7  16        0.70        0.00     25.50 o
   0   7  16      995.99      957.25     35.89 o
   1   7  16      320.42      263.90     26.55 o
   2   7  16      215.63      282.84     27.56 o
   3   7  16        9.93       59.53     25.43 o
   4   7  16      498.64      532.54     31.70 o
   5   7  16      465.26      522.76     28.36 o
   6   7  16       49.39      110.45     26.93 o
  -7   8  16      566.02      608.68     43.45 o
  -6   8  16        8.28        0.00     30.56 o
  -5   8  16      633.59      648.32     36.39 o
  -4   8  16       93.41       96.93     28.63 o
  -3   8  16       22.35       16.01     28.80 o
  -2   8  16       43.65       24.15     28.37 o
  -1   8  16     1023.18     1138.41     43.32 o
   0   8  16      781.98      747.85     35.81 o
   1   8  16      738.82      672.44     33.26 o
   2   8  16      615.33      700.65     32.97 o
   3   8  16      221.24      195.50     25.21 o
   4   8  16      182.30      175.10     29.64 o
   5   8  16       71.46       49.68     22.98 o
   6   8  16      182.29      199.92     30.38 o
  -6   9  16        0.55        0.00     29.28 o
  -5   9  16       19.52       24.82     28.48 o
  -4   9  16        6.02       23.05     25.84 o
  -3   9  16       21.54        2.77     27.34 o
  -2   9  16       29.94        0.00     33.67 o
  -1   9  16      127.96      123.24     29.13 o
   0   9  16      228.75      265.06     32.70 o
   1   9  16        1.01       48.41     26.56 o
   2   9  16       12.80        0.04     27.82 o
   3   9  16        0.92        7.88     22.97 o
   4   9  16        0.47       39.66     24.44 o
   5   9  16       38.18       30.39     26.78 o
  -6  10  16        3.95        0.00     33.50 o
  -5  10  16      229.96      248.45     34.56 o
  -4  10  16       32.82       42.64     27.50 o
  -3  10  16      447.74      459.24     36.22 o
  -2  10  16        0.72        0.00     27.83 o
  -1  10  16      527.16      508.78     35.77 o
   0  10  16      482.22      482.31     33.66 o
   1  10  16      124.41       96.84     36.44 o
   2  10  16      472.55      521.75     32.82 o
   3  10  16      129.38       65.79     25.07 o
   4  10  16      320.23      348.19     33.51 o
   5  10  16       48.28       70.58     30.04 o
  -5  11  16        2.61       45.31     33.03 o
  -4  11  16      308.40      359.44     37.65 o
  -3  11  16       10.02       30.71     27.69 o
  -2  11  16     1315.56     1326.09     46.67 o
  -1  11  16      314.93      277.49     33.95 o
   0  11  16      306.44      254.18     30.05 o
   1  11  16      260.30      228.38     34.42 o
   2  11  16       85.63       66.52     37.00 o
   3  11  16      113.70      123.49     27.43 o
   4  11  16       10.72        0.58     37.25 o
  -4  12  16        0.32        4.07     28.21 o
  -3  12  16      100.87       84.08     29.79 o
  -2  12  16      146.10      108.15     34.07 o
  -1  12  16      223.17      265.81     34.18 o
   0  12  16       28.75        0.00     31.85 o
   1  12  16       38.83        0.00     28.13 o
   2  12  16       58.92       88.39     27.11 o
   3  12  16       99.40      137.93     66.61 o
  -3  13  16      202.61      122.76     30.74 o
  -2  13  16       66.11      106.51     30.18 o
  -1  13  16       11.68        1.18     25.77 o
   0  13  16      190.32      179.54     33.20 o
   1  13  16       11.65       75.75     28.83 o
  -8   1  17        6.13        0.00     24.99 o
  -7   1  17      294.11      290.53     28.47 o
  -6   1  17      100.27       48.82     24.55 o
  -5   1  17      434.70      444.74     29.83 o
  -4   1  17        1.30        0.00     23.29 o
  -3   1  17      194.27      169.36     21.47 o
  -2   1  17       32.60       20.84     21.59 o
  -1   1  17      816.15      847.42     32.34 o
   0   1  17       89.56       35.56     20.29 o
   1   1  17     1096.61     1080.69     33.95 o
   2   1  17      351.07      343.85     23.79 o
   3   1  17      181.43      225.64     22.05 o
   4   1  17      154.51      152.75     20.95 o
   5   1  17      334.38      371.13     26.39 o
   6   1  17      197.90      226.82     24.30 o
  -7   2  17      195.67      118.38     35.18 o
  -6   2  17     1180.93     1189.52     40.45 o
  -5   2  17       28.50       32.90     26.01 o
  -4   2  17      706.72      795.02     36.13 o
  -3   2  17       25.25       44.99     23.56 o
  -2   2  17      361.01      388.17     26.93 o
  -1   2  17        1.55        4.14     22.03 o
   0   2  17     1273.44     1340.27     35.47 o
   1   2  17      123.05       94.96     19.80 o
   2   2  17      279.28      301.27     22.30 o
   3   2  17      453.66      447.80     28.39 o
   4   2  17      266.78      265.80     27.73 o
   5   2  17       54.78       63.60     22.29 o
   6   2  17      120.00      137.86     29.02 o
  -7   3  17       61.07        0.00     28.65 o
  -6   3  17        6.82        0.00     27.80 o
  -5   3  17      218.28      233.92     30.07 o
  -4   3  17       43.00       44.36     23.45 o
  -3   3  17      267.24      297.07     32.26 o
  -2   3  17        1.45       30.70     24.51 o
  -1   3  17      471.56      487.42     28.68 o
   0   3  17        7.51        4.20     20.44 o
   1   3  17      266.41      257.65     23.83 o
   2   3  17      115.42       77.34     20.50 o
   3   3  17        7.76       16.05     21.31 o
   4   3  17      132.22      155.09     31.05 o
   5   3  17       26.10       32.65     22.97 o
   6   3  17      329.84      315.87     26.20 o
  -7   4  17        7.09        0.00     44.70 o
  -6   4  17        2.74       21.26     24.69 o
  -5   4  17        2.35       16.17     22.98 o
  -4   4  17       38.05       47.63     25.93 o
  -3   4  17      320.11      337.61     36.30 o
  -2   4  17        0.62        0.00     23.89 o
  -1   4  17       54.35        9.88     26.09 o
   0   4  17      331.04      428.21     30.49 o
   1   4  17       19.19       49.15     20.85 o
   2   4  17      241.88      200.03     34.76 o
   3   4  17       53.16       60.25     23.46 o
   4   4  17       25.02        0.00     23.81 o
   5   4  17       34.43        1.64     25.54 o
   6   4  17       73.95       39.77     18.85 o
  -7   5  17      169.20      171.17     35.85 o
  -6   5  17      103.31       85.74     28.42 o
  -5   5  17      661.46      735.42     33.75 o
  -4   5  17       64.69       75.56     26.91 o
  -3   5  17       67.35       82.06     27.32 o
  -2   5  17      203.82      247.15     44.72 o
  -1   5  17      482.75      463.91     43.41 o
   0   5  17      172.87      158.90     23.58 o
   1   5  17      444.78      490.92     31.31 o
   2   5  17       10.17       36.95     25.29 o
   3   5  17      233.71      237.74     28.36 o
   4   5  17      112.30      113.67     26.43 o
   5   5  17      227.85      329.48     32.54 o
   6   5  17      127.94      123.07     29.95 o
  -7   6  17       10.60       32.26     43.87 o
  -6   6  17      735.00      764.58     42.83 o
  -5   6  17        0.73        5.58     26.47 o
  -4   6  17      182.13      223.24     31.98 o
  -3   6  17        0.17        0.00     30.26 o
  -2   6  17       23.16        0.30     26.14 o
  -1   6  17       28.69       12.62     29.88 o
   0   6  17      243.20      258.73     25.99 o
   1   6  17       14.87       28.43     20.18 o
   2   6  17       21.37       52.81     27.08 o
   3   6  17        1.88        0.00     23.89 o
   4   6  17       94.08       74.22     28.20 o
   5   6  17       58.81       64.94     23.37 o
  -6   7  17       16.76       34.86     30.15 o
  -5   7  17       36.48       13.34     39.25 o
  -4   7  17       21.34       30.36     28.98 o
  -3   7  17       56.75       69.74     27.47 o
  -2   7  17       13.22        0.00     25.08 o
  -1   7  17       11.11        7.57     24.94 o
   0   7  17      130.32       90.75     28.50 o
   1   7  17        0.33        0.00     22.70 o
   2   7  17       29.49       17.11     26.92 o
   3   7  17      102.28      104.17     34.84 o
   4   7  17        6.74       17.96     32.30 o
   5   7  17        6.04        3.92     29.62 o
  -6   8  17      220.63      196.78     36.76 o
  -5   8  17        0.56        0.00     33.42 o
  -4   8  17      184.43      218.74     33.79 o
  -3   8  17      314.66      303.35     35.04 o
  -2   8  17        1.39       10.62     26.75 o
  -1   8  17       55.38       80.40     29.18 o
   0   8  17      254.68      208.40     29.49 o
   1   8  17       57.91       25.20     24.44 o
   2   8  17      126.64      191.20     26.80 o
   3   8  17        1.64        0.00     28.85 o
   4   8  17      128.50      132.61     24.95 o
  -5   9  17      300.84      417.76     40.93 o
  -4   9  17       41.87      103.78     31.44 o
  -3   9  17      169.50      110.65     31.21 o
  -2   9  17      154.42       72.59     38.52 o
  -1   9  17      673.18      808.46     41.29 o
   0   9  17       93.44       98.27     28.20 o
   1   9  17      968.32      964.53     41.37 o
   2   9  17       57.24       34.00     28.20 o
   3   9  17      214.55      220.42     31.65 o
   4   9  17       55.50       69.50     29.05 o
  -4  10  17      249.12      183.72     40.38 o
  -3  10  17      175.64      145.35     32.55 o
  -2  10  17       11.89        1.11     39.94 o
  -1  10  17       79.55       80.25     29.41 o
   0  10  17      767.53      848.69     47.66 o
   1  10  17       41.96       58.84     32.35 o
   2  10  17      156.52      184.83     35.07 o
   3  10  17       19.91       21.97     26.60 o
  -3  11  17        0.20       76.33     37.05 o
  -2  11  17       34.03        5.78     32.61 o
  -1  11  17        8.61       11.51     35.44 o
   0  11  17        5.65        2.75     35.83 o
   1  11  17        0.03       10.20     33.37 o
   2  11  17       32.60        6.10     31.09 o
  -1  12  17       39.59       75.79     62.50 o
  -6   0  18      235.04      260.19     84.08 o
  -5   0  18      654.57      745.02     54.38 o
  -4   0  18      131.07      165.18     27.58 o
  -3   0  18      358.75      282.05     31.54 o
  -2   0  18      640.40      621.80     38.44 o
  -1   0  18     2729.57     2643.16     65.83 o
   0   0  18       72.36       63.40     29.00 o
   1   0  18     1462.19     1633.93     57.42 o
   2   0  18       24.94        0.00     27.23 o
   3   0  18     1151.50     1253.73     53.89 o
   4   0  18      109.08      102.02     52.40 o
   5   0  18      496.87      458.17     41.68 o
  -6   1  18      138.31      152.60     35.98 o
  -5   1  18      139.29       61.95     28.45 o
  -4   1  18       46.21       45.48     29.02 o
  -3   1  18      420.75      398.06     27.40 o
  -2   1  18      945.52     1020.81     30.68 o
  -1   1  18       41.69       29.95     27.57 o
   0   1  18     1110.96     1121.90     35.96 o
   1   1  18       59.83        2.14     19.82 o
   2   1  18      414.10      410.40     27.99 o
   3   1  18      181.79      113.69     24.62 o
   4   1  18      325.45      328.31     27.55 o
   5   1  18        0.41        5.06     22.89 o
  -6   2  18       50.76       27.96     33.97 o
  -5   2  18        1.31        0.00     30.76 o
  -4   2  18       78.64       64.06     29.95 o
  -3   2  18      177.05      191.51     27.54 o
  -2   2  18      355.52      397.73     28.42 o
  -1   2  18      223.06      228.64     22.40 o
   0   2  18       34.78       37.40     31.39 o
   1   2  18       18.60        0.00     25.07 o
   2   2  18        0.40        0.94     21.86 o
   3   2  18        1.34       14.65     21.13 o
   4   2  18       39.63       38.20     23.35 o
   5   2  18       32.00        7.87     21.72 o
  -6   3  18      199.53      172.00     49.96 o
  -5   3  18       80.26       64.99     29.99 o
  -4   3  18      218.32      278.58     29.73 o
  -3   3  18      625.37      667.93     37.42 o
  -2   3  18       95.37      103.55     26.61 o
  -1   3  18      104.06      102.60     30.91 o
   0   3  18      359.26      417.83     51.66 o
   1   3  18      105.64       41.23     23.01 o
   2   3  18      400.59      462.11     36.88 o
   3   3  18        0.10       16.35     25.40 o
   4   3  18        4.98       14.89     24.07 o
   5   3  18       65.98       31.50     24.75 o
  -6   4  18       15.78       48.27     41.91 o
  -5   4  18      277.36      255.21     34.63 o
  -4   4  18      182.37      182.63     34.09 o
  -3   4  18      697.37      737.05     40.03 o
  -2   4  18       52.82       10.05     30.54 o
  -1   4  18      107.10      114.41     30.21 o
   0   4  18       71.75       88.51     24.49 o
   1   4  18      113.61      143.14     22.79 o
   2   4  18       10.69       64.29     31.33 o
   3   4  18      316.40      304.21     32.11 o
   4   4  18       84.35       96.19     30.05 o
   5   4  18      241.27      252.00     34.86 o
  -6   5  18       63.42      108.67     37.09 o
  -5   5  18        0.10        0.00     30.70 o
  -4   5  18        0.61        0.54     33.75 o
  -3   5  18      151.76      182.73     32.64 o
  -2   5  18        0.78        6.27     28.37 o
  -1   5  18        2.73        0.00     30.36 o
   0   5  18       23.98       59.68     23.42 o
   1   5  18      122.16      129.50     26.12 o
   2   5  18       18.38       30.79     24.44 o
   3   5  18       38.55        0.66     24.69 o
   4   5  18       68.86       41.70     31.68 o
  -5   6  18      104.85      153.16     30.81 o
  -4   6  18       35.35        0.00     29.92 o
  -3   6  18       89.38       72.54     31.10 o
  -2   6  18       44.67       31.35     27.57 o
  -1   6  18        7.23        8.56     28.69 o
   0   6  18       54.06       46.68     29.23 o
   1   6  18      210.82      195.84     33.94 o
   2   6  18        0.99       21.14     26.91 o
   3   6  18        3.52       41.35     35.39 o
   4   6  18       11.39        3.37     30.75 o
  -5   7  18       17.28        8.60     33.07 o
  -4   7  18      397.90      379.05     46.09 o
  -3   7  18       23.12       21.56     30.76 o
  -2   7  18       95.73       47.43     28.64 o
  -1   7  18       34.18        0.00     27.19 o
   0   7  18       28.92        0.00     33.01 o
   1   7  18       60.63      108.12     29.15 o
   2   7  18       94.23       58.97     26.84 o
   3   7  18        6.57       35.60     29.61 o
  -4   8  18       38.09       29.16     33.20 o
  -3   8  18      166.83      114.07     36.54 o
  -2   8  18       43.10       46.69     32.87 o
  -1   8  18       10.13       64.07     32.66 o
   0   8  18       23.70       17.78     28.60 o
   1   8  18      550.46      649.62     41.65 o
   2   8  18       82.00       18.32     31.38 o
   3   8  18      158.63      178.17     34.25 o
  -3   9  18        0.16        0.00     45.09 o
  -2   9  18        0.05        0.00     34.77 o
  -1   9  18        5.24       34.56     44.16 o
   0   9  18        0.63       20.52     36.63 o
   1   9  18        1.92        0.00     29.16 o
   2   9  18       24.18       24.38     31.15 o
  -1  10  18      322.63      463.54     58.93 o
  -5   1  19      165.97      133.11     50.94 o
  -4   1  19      228.49      267.24     32.23 o
  -3   1  19      546.03      543.40     42.89 o
  -2   1  19      121.67      119.76     28.21 o
  -1   1  19      510.43      516.33     30.89 o
   0   1  19       93.69       87.16     21.88 o
   1   1  19      443.14      466.18     29.39 o
   2   1  19        1.76        0.00     23.18 o
   3   1  19      144.29      141.01     29.53 o
  -5   2  19      143.38       46.78     48.19 o
  -4   2  19       48.39        0.39     31.75 o
  -3   2  19        8.36        0.00     26.86 o
  -2   2  19     1157.93     1189.61     44.38 o
  -1   2  19      176.88      146.18     45.13 o
   0   2  19      526.57      527.35     36.85 o
   1   2  19        9.91        0.00     23.21 o
   2   2  19      175.09      172.84     29.42 o
   3   2  19        4.90       24.12     25.60 o
  -4   3  19       13.46       63.30     58.42 o
  -3   3  19      535.40      603.90     44.53 o
  -2   3  19        2.16        0.00     28.12 o
  -1   3  19       14.57        0.00     27.34 o
   0   3  19      163.44      157.96     29.34 o
   1   3  19      386.04      373.69     42.20 o
   2   3  19       15.71        0.00     33.75 o
   3   3  19        7.62        0.00     28.80 o
  -4   4  19      271.40      356.90     48.98 o
  -3   4  19       37.62        0.00     35.77 o
  -2   4  19        8.95        3.04     26.84 o
  -1   4  19       77.76       69.83     27.38 o
   0   4  19       15.97       21.28     30.75 o
   1   4  19        7.87       71.85     33.17 o
   2   4  19       15.53       27.19     27.62 o
   3   4  19        8.64       50.75     31.54 o
  -4   5  19       63.47       81.41     34.31 o
  -3   5  19       80.19       32.30     37.03 o
  -2   5  19      257.97      243.61     35.81 o
  -1   5  19      448.88      495.00     37.96 o
   0   5  19        8.14        0.00     32.75 o
   1   5  19        8.02        5.65     30.27 o
   2   5  19        0.03        0.00     29.92 o
  -3   6  19       56.39       41.20     33.57 o
  -2   6  19       44.06       78.45     38.57 o
  -1   6  19        0.91       11.30     38.07 o
   0   6  19       22.14       35.93     31.12 o
   1   6  19        6.34       43.04     30.13 o
  -2   7  19       22.50       34.50     35.86 o
  -1   7  19        3.71       29.11     33.89 o
   0   7  19      154.60      165.88     33.58 o
  -2   0  20      204.21      207.61     52.87 o
  -1   0  20      432.86      456.03     45.26 o
   0   0  20      145.94       77.17     63.09 o
  -2   1  20       15.69        0.00     45.50 o
  -1   1  20       56.44       14.60     23.29 o
   0   1  20      195.47      181.27     25.98 o
  -1   2  20       18.18        0.00     30.41 o
   0   2  20        6.97        0.00     27.70 o
 
